# Supplementary material for: catena-Poly[[(2,2′-bipyridine-κ2 N,N′)cobalt(II)]-μ-oxalato-κ4 O 1,O 2:O 1′,O 2′]
Source: Acta Crystallogr Sect E Struct Rep Online. 2009 Apr 10;65(Pt 5):m508. doi: 10.1107/S1600536809012690 (PMC2977569; doi:10.1107/S1600536809012690)
Supplement: Supplementary file 1 [file e-65-0m508-sup1.cif]

##############################################################################
###                                                                        ###
###        Electronic paper (Acta Crystallographica Section E)             ###
###                                                                        ###
##############################################################################
#                                                                            #
# This CIF contains the data in a paper accepted for publication in Acta     #
# Crystallographica Section E. It conforms to the requirements of Notes      #
# for Authors for Section E, and has been peer reviewed under the auspices   #
# of the IUCr Commission on Journals.                                        #
#                                                                            #
# Full details of the Crystallographic Information File format               #
# are given in the paper "The Crystallographic Information File (CIF):       #
# a New Standard Archive File for Crystallography" by S. R. Hall, F. H.      #
# Allen and I. D. Brown [Acta Cryst. (1991), A47, 655-685].                  #
#                                                                            #
# The current version of the core CIF dictionary is obtainable from          #
# ftp://ftp.iucr.org/pub/cif_core.dic. The current version number is 2.4.    #
#                                                                            #
# Software is freely available for graphical display of the structure(s) in  #
# this CIF.  For information consult the CIF home page http://www.iucr.org/  #
# cif/home.html                                                              #
#                                                                            #
# This file may be used for bona fide research purposes within the           #
# scientific community so long as proper attribution is given to the journal # 
# article from which it was obtained.                                        #
#                                                                            #
##############################################################################
                                             
data_I
_audit_creation_method     SHELXL-97
_chemical_name_systematic
;
<i>catena</i>-Poly[[(2,2'-bipyridine-\k^2^<i>N</i>,<i>N</i>')cobalt(II)]-
\m-oxalato-\k^4^<i>O</i>^1^,<i>O</i>^2^:<i>O</i>^1'^,<i>O</i>^2'^]
;
_chemical_name_common     ?
_chemical_formula_moiety     'C12 H8 Co N2 O4'
_chemical_formula_sum     'C12 H8 Co N2 O4'
_chemical_formula_iupac     '[Co (C2 O4) (C10 H8 N2)]'
_chemical_formula_weight     303.13
_chemical_melting_point     ?
_symmetry_cell_setting     Orthorhombic
_symmetry_space_group_name_H-M     'P n a 21'
_symmetry_space_group_name_Hall     'P 2c -2n'
loop_
    _symmetry_equiv_pos_as_xyz
    'x, y, z'
    '-x, -y, z+1/2'
    'x+1/2, -y+1/2, z'
    '-x+1/2, y+1/2, z+1/2'
_cell_length_a     9.2333(18)
_cell_length_b     9.2163(18)
_cell_length_c     14.101(3)
_cell_angle_alpha     90.00
_cell_angle_beta     90.00
_cell_angle_gamma     90.00
_cell_volume     1199.9(4)
_cell_formula_units_Z     4
_cell_measurement_reflns_used     2143
_cell_measurement_theta_min     3.37
_cell_measurement_theta_max     26.53
_cell_measurement_temperature     293(2)
_exptl_crystal_description     plate
_exptl_crystal_colour     brown
_exptl_crystal_size_max     0.16
_exptl_crystal_size_mid     0.14
_exptl_crystal_size_min     0.08
_exptl_crystal_density_diffrn     1.678
_exptl_crystal_density_meas     ?
_exptl_crystal_density_method     'not measured'
_exptl_crystal_F_000     612
_exptl_absorpt_coefficient_mu     1.441
_exptl_absorpt_correction_type     multi-scan
_exptl_absorpt_process_details     '(ABSCOR; Higashi, 1995)'
_exptl_absorpt_correction_T_min     0.8004
_exptl_absorpt_correction_T_max     0.8924
_diffrn_ambient_temperature     293(2)
_diffrn_radiation_type     MoK\a
_diffrn_radiation_wavelength     0.71073
_diffrn_radiation_source     'rotating anode'
_diffrn_radiation_monochromator     graphite
_diffrn_measurement_device_type     'Rigaku R-AXIS RAPID'
_diffrn_measurement_method     '\w scans'
_diffrn_detector_area_resol_mean     ?
_diffrn_reflns_number     10848
_diffrn_reflns_av_R_equivalents     0.0639
_diffrn_reflns_av_sigmaI/netI     0.0539
_diffrn_reflns_theta_min     3.12
_diffrn_reflns_theta_max     27.47
_diffrn_reflns_theta_full     27.47
_diffrn_measured_fraction_theta_max     0.994
_diffrn_measured_fraction_theta_full     0.994
_diffrn_reflns_limit_h_min     -10
_diffrn_reflns_limit_h_max     11
_diffrn_reflns_limit_k_min     -11
_diffrn_reflns_limit_k_max     11
_diffrn_reflns_limit_l_min     -18
_diffrn_reflns_limit_l_max     18
_diffrn_standards_number     ?
_diffrn_standards_interval_count     ?
_diffrn_standards_interval_time     ?
_diffrn_standards_decay_%     ?
_reflns_number_total     2692
_reflns_number_gt     1887
_reflns_threshold_expression     >2\s(I)
_refine_ls_structure_factor_coef     Fsqd
_refine_ls_matrix_type     full
_refine_ls_R_factor_all     0.0815
_refine_ls_R_factor_gt     0.0518
_refine_ls_wR_factor_gt     0.1186
_refine_ls_wR_factor_ref     0.1355
_refine_ls_goodness_of_fit_ref     1.091
_refine_ls_restrained_S_all     1.091
_refine_ls_number_reflns     2692
_refine_ls_number_parameters     172
_refine_ls_number_restraints     1
_refine_ls_hydrogen_treatment     constr
_refine_ls_weighting_scheme     calc
_refine_ls_weighting_details
         'calc w=1/[\s^2^(Fo^2^)+(0.0501P)^2^+1.1682P] where P=(Fo^2^+2Fc^2^)/3'
_atom_sites_solution_hydrogens     geom
_atom_sites_solution_primary     direct
_atom_sites_solution_secondary     difmap
_refine_ls_shift/su_max     0.001
_refine_ls_shift/su_mean     0.000
_refine_diff_density_max     0.380
_refine_diff_density_min     -0.895
_refine_ls_extinction_method     none
_refine_ls_extinction_coef     ?
_refine_ls_abs_structure_details     'Flack (1983); 1283 Friedel pairs'
_refine_ls_abs_structure_Flack     0.03(4)
loop_
    _atom_type_symbol
    _atom_type_description
    _atom_type_scat_dispersion_real
    _atom_type_scat_dispersion_imag
    _atom_type_scat_source
    'C' 'C' 0.0033 0.0016
                         'International Tables Vol C Tables 4.2.6.8 and 6.1.1.4'
    'H' 'H' 0.0000 0.0000
                         'International Tables Vol C Tables 4.2.6.8 and 6.1.1.4'
    'N' 'N' 0.0061 0.0033
                         'International Tables Vol C Tables 4.2.6.8 and 6.1.1.4'
    'O' 'O' 0.0106 0.0060
                         'International Tables Vol C Tables 4.2.6.8 and 6.1.1.4'
    'Co' 'Co' 0.3494 0.9721
                         'International Tables Vol C Tables 4.2.6.8 and 6.1.1.4'
_computing_data_collection     'PROCESS-AUTO (Rigaku, 1998)'
_computing_cell_refinement     'PROCESS-AUTO (Rigaku, 1998)'
_computing_data_reduction     'PROCESS-AUTO (Rigaku, 1998)'
_computing_structure_solution     'SHELXS97 (Sheldrick, 2008)'
_computing_structure_refinement     'SHELXL97 (Sheldrick, 2008)'
_computing_molecular_graphics
                              'PLATON (Spek, 2009) and ORTEP-3 (Farrugia, 1997)'
_computing_publication_material     'publCIF (Westrip, 2009)'
loop_
    _atom_site_type_symbol
    _atom_site_label
    _atom_site_fract_x
    _atom_site_fract_y
    _atom_site_fract_z
    _atom_site_U_iso_or_equiv
    _atom_site_adp_type
    _atom_site_calc_flag
    _atom_site_refinement_flags
    _atom_site_occupancy
    _atom_site_disorder_assembly
    _atom_site_disorder_group
    O O2 0.5044(5) 1.2574(5) 0.3939(3) 0.0580(13) Uani d . 1 . .
    O O4 0.4266(4) 1.3874(4) 0.2309(3) 0.0507(10) Uani d . 1 . .
    C C12 0.3425(7) 1.2932(7) 0.2640(4) 0.0463(14) Uani d . 1 . .
    Co Co1 0.11792(7) 1.08924(7) 0.30925(11) 0.0484(2) Uani d . 1 . .
    C C11 0.3876(6) 1.2177(7) 0.3569(4) 0.0441(13) Uani d . 1 . .
    O O1 0.3038(5) 1.1224(4) 0.3891(3) 0.0504(10) Uani d . 1 . .
    O O3 0.2237(5) 1.2560(5) 0.2294(3) 0.0543(12) Uani d . 1 . .
    C C5 0.1633(8) 0.7791(7) 0.2550(5) 0.0494(15) Uani d . 1 . .
    C C6 0.0832(8) 0.7718(7) 0.3458(5) 0.0519(16) Uani d . 1 . .
    N N1 0.1983(6) 0.9123(6) 0.2254(4) 0.0482(12) Uani d . 1 . .
    N N2 0.0502(6) 0.9010(5) 0.3861(4) 0.0485(12) Uani d . 1 . .
    C C1 0.2749(8) 0.9265(8) 0.1462(5) 0.0628(18) Uani d . 1 . .
    H H1 0.3012 1.0189 0.1262 0.075 Uiso calc R 1 . .
    C C10 -0.0191(8) 0.9026(8) 0.4686(5) 0.0630(17) Uani d . 1 . .
    H H10 -0.0402 0.9916 0.4964 0.076 Uiso calc R 1 . .
    C C4 0.2031(9) 0.6552(8) 0.2047(6) 0.066(2) Uani d . 1 . .
    H H4 0.1776 0.5634 0.2264 0.079 Uiso calc R 1 . .
    C C9 -0.0611(9) 0.7770(9) 0.5146(5) 0.074(2) Uani d . 1 . .
    H H9 -0.1083 0.7819 0.5728 0.088 Uiso calc R 1 . .
    C C7 0.0401(9) 0.6451(8) 0.3887(6) 0.069(2) Uani d . 1 . .
    H H7 0.0604 0.5569 0.3596 0.083 Uiso calc R 1 . .
    C C2 0.3166(9) 0.8083(11) 0.0928(6) 0.078(2) Uani d . 1 . .
    H H2 0.3686 0.8209 0.0369 0.094 Uiso calc R 1 . .
    C C8 -0.0327(10) 0.6461(9) 0.4741(6) 0.078(2) Uani d . 1 . .
    H H8 -0.0615 0.5601 0.5031 0.094 Uiso calc R 1 . .
    C C3 0.2799(10) 0.6717(9) 0.1236(6) 0.080(2) Uani d . 1 . .
    H H3 0.3077 0.5907 0.0888 0.096 Uiso calc R 1 . .
loop_
    _atom_site_aniso_label
    _atom_site_aniso_U_11
    _atom_site_aniso_U_22
    _atom_site_aniso_U_33
    _atom_site_aniso_U_12
    _atom_site_aniso_U_13
    _atom_site_aniso_U_23
    O2 0.058(3) 0.056(3) 0.060(3) -0.010(2) -0.018(3) 0.017(2)
    O4 0.057(2) 0.046(2) 0.049(2) -0.0021(19) -0.005(2) 0.0123(19)
    C12 0.059(3) 0.035(3) 0.045(3) 0.008(3) -0.003(3) 0.002(3)
    Co1 0.0518(4) 0.0394(3) 0.0541(4) 0.0005(4) -0.0009(5) -0.0032(5)
    C11 0.058(4) 0.034(3) 0.040(3) 0.004(3) -0.007(3) 0.001(2)
    O1 0.060(2) 0.043(2) 0.048(2) -0.0009(19) -0.007(2) 0.0121(19)
    O3 0.058(3) 0.055(3) 0.050(3) -0.009(2) -0.014(2) 0.009(2)
    C5 0.054(3) 0.040(3) 0.054(4) 0.007(3) -0.004(4) 0.000(3)
    C6 0.066(4) 0.038(3) 0.052(4) -0.007(3) -0.015(4) 0.005(3)
    N1 0.057(3) 0.044(3) 0.044(3) 0.006(2) 0.005(2) -0.003(2)
    N2 0.053(3) 0.046(3) 0.046(3) -0.002(2) 0.007(3) -0.003(2)
    C1 0.073(4) 0.064(4) 0.051(4) 0.009(4) 0.011(4) -0.001(3)
    C10 0.073(4) 0.054(4) 0.062(4) -0.011(3) 0.006(4) -0.006(3)
    C4 0.080(5) 0.046(4) 0.073(5) 0.008(3) -0.003(4) -0.013(3)
    C9 0.089(5) 0.082(5) 0.050(4) -0.023(4) 0.013(4) 0.004(4)
    C7 0.086(5) 0.051(4) 0.070(5) -0.013(4) 0.006(4) -0.007(4)
    C2 0.083(5) 0.090(6) 0.062(5) 0.015(5) 0.022(5) -0.010(4)
    C8 0.102(6) 0.062(5) 0.071(5) -0.023(4) 0.000(5) 0.009(4)
    C3 0.094(6) 0.063(5) 0.082(6) 0.027(4) 0.006(5) -0.024(4)
loop_
    _geom_bond_atom_site_label_1
    _geom_bond_atom_site_label_2
    _geom_bond_site_symmetry_2
    _geom_bond_distance
    _geom_bond_publ_flag
    O2 C11 . 1.252(7) ?
    O2 Co1 3_575 2.126(4) ?
    O4 C12 . 1.254(7) ?
    O4 Co1 3_575 2.095(4) ?
    C12 O3 . 1.248(7) ?
    C12 C11 . 1.541(6) ?
    Co1 O1 . 2.076(4) y
    Co1 O4 3_475 2.095(4) y
    Co1 O2 3_475 2.126(4) y
    Co1 N2 . 2.139(5) y
    Co1 O3 . 2.142(4) y
    Co1 N1 . 2.146(5) y
    C11 O1 . 1.256(7) ?
    C5 N1 . 1.336(8) ?
    C5 C4 . 1.393(10) ?
    C5 C6 . 1.480(8) ?
    C6 N2 . 1.354(8) ?
    C6 C7 . 1.374(10) ?
    N1 C1 . 1.328(8) ?
    N2 C10 . 1.327(9) ?
    C1 C2 . 1.379(10) ?
    C1 H1 . 0.9300 ?
    C10 C9 . 1.383(10) ?
    C10 H10 . 0.9300 ?
    C4 C3 . 1.355(12) ?
    C4 H4 . 0.9300 ?
    C9 C8 . 1.360(11) ?
    C9 H9 . 0.9300 ?
    C7 C8 . 1.379(11) ?
    C7 H7 . 0.9300 ?
    C2 C3 . 1.375(12) ?
    C2 H2 . 0.9300 ?
    C8 H8 . 0.9300 ?
    C3 H3 . 0.9300 ?
loop_
    _geom_angle_atom_site_label_1
    _geom_angle_atom_site_label_2
    _geom_angle_atom_site_label_3
    _geom_angle_site_symmetry_1
    _geom_angle_site_symmetry_3
    _geom_angle
    _geom_angle_publ_flag
    C11 O2 Co1 . 3_575 112.6(4) ?
    C12 O4 Co1 . 3_575 113.4(4) ?
    O3 C12 O4 . . 126.0(6) ?
    O3 C12 C11 . . 116.5(5) ?
    O4 C12 C11 . . 117.5(5) ?
    O1 Co1 O4 . 3_475 165.57(14) ?
    O1 Co1 O2 . 3_475 90.30(17) ?
    O4 Co1 O2 3_475 3_475 79.14(16) ?
    O1 Co1 N2 . . 94.94(18) ?
    O4 Co1 N2 3_475 . 95.99(19) ?
    O2 Co1 N2 3_475 . 96.4(2) ?
    O1 Co1 O3 . . 78.61(16) ?
    O4 Co1 O3 3_475 . 91.91(17) ?
    O2 Co1 O3 3_475 . 92.47(16) ?
    N2 Co1 O3 . . 169.12(18) ?
    O1 Co1 N1 . . 97.18(19) ?
    O4 Co1 N1 3_475 . 94.55(18) ?
    O2 Co1 N1 3_475 . 169.92(18) ?
    N2 Co1 N1 . . 76.34(17) ?
    O3 Co1 N1 . . 95.6(2) ?
    O2 C11 O1 . . 125.7(6) ?
    O2 C11 C12 . . 117.1(5) ?
    O1 C11 C12 . . 117.2(5) ?
    C11 O1 Co1 . . 114.6(4) ?
    C12 O3 Co1 . . 113.1(4) ?
    N1 C5 C4 . . 122.0(7) ?
    N1 C5 C6 . . 115.6(6) ?
    C4 C5 C6 . . 122.3(7) ?
    N2 C6 C7 . . 119.8(7) ?
    N2 C6 C5 . . 115.8(6) ?
    C7 C6 C5 . . 124.3(7) ?
    C1 N1 C5 . . 118.7(6) ?
    C1 N1 Co1 . . 124.9(5) ?
    C5 N1 Co1 . . 116.3(4) ?
    C10 N2 C6 . . 119.1(6) ?
    C10 N2 Co1 . . 125.1(5) ?
    C6 N2 Co1 . . 115.8(4) ?
    N1 C1 C2 . . 122.1(7) ?
    N1 C1 H1 . . 119.0 ?
    C2 C1 H1 . . 119.0 ?
    N2 C10 C9 . . 122.5(7) ?
    N2 C10 H10 . . 118.8 ?
    C9 C10 H10 . . 118.8 ?
    C3 C4 C5 . . 118.4(7) ?
    C3 C4 H4 . . 120.8 ?
    C5 C4 H4 . . 120.8 ?
    C8 C9 C10 . . 119.4(8) ?
    C8 C9 H9 . . 120.3 ?
    C10 C9 H9 . . 120.3 ?
    C6 C7 C8 . . 121.3(8) ?
    C6 C7 H7 . . 119.3 ?
    C8 C7 H7 . . 119.3 ?
    C3 C2 C1 . . 118.8(8) ?
    C3 C2 H2 . . 120.6 ?
    C1 C2 H2 . . 120.6 ?
    C9 C8 C7 . . 117.8(7) ?
    C9 C8 H8 . . 121.1 ?
    C7 C8 H8 . . 121.1 ?
    C4 C3 C2 . . 119.9(7) ?
    C4 C3 H3 . . 120.1 ?
    C2 C3 H3 . . 120.1 ?
loop_
    _geom_torsion_atom_site_label_1
    _geom_torsion_atom_site_label_2
    _geom_torsion_atom_site_label_3
    _geom_torsion_atom_site_label_4
    _geom_torsion_site_symmetry_1
    _geom_torsion_site_symmetry_2
    _geom_torsion_site_symmetry_3
    _geom_torsion_site_symmetry_4
    _geom_torsion
    _geom_torsion_publ_flag
    Co1 O4 C12 O3 3_575 . . . -178.1(5) ?
    Co1 O4 C12 C11 3_575 . . . 3.1(6) ?
    Co1 O2 C11 O1 3_575 . . . 175.8(5) ?
    Co1 O2 C11 C12 3_575 . . . -4.6(6) ?
    O3 C12 C11 O2 . . . . -177.8(7) ?
    O4 C12 C11 O2 . . . . 1.1(7) ?
    O3 C12 C11 O1 . . . . 1.8(7) ?
    O4 C12 C11 O1 . . . . -179.2(6) ?
    O2 C11 O1 Co1 . . . . 178.8(5) ?
    C12 C11 O1 Co1 . . . . -0.8(6) ?
    O4 Co1 O1 C11 3_475 . . . -49.8(10) ?
    O2 Co1 O1 C11 3_475 . . . -92.5(4) ?
    N2 Co1 O1 C11 . . . . 171.1(4) ?
    O3 Co1 O1 C11 . . . . 0.0(4) ?
    N1 Co1 O1 C11 . . . . 94.3(4) ?
    O4 C12 O3 Co1 . . . . 179.4(5) ?
    C11 C12 O3 Co1 . . . . -1.8(6) ?
    O1 Co1 O3 C12 . . . . 1.1(4) ?
    O4 Co1 O3 C12 3_475 . . . 170.1(4) ?
    O2 Co1 O3 C12 3_475 . . . 90.9(4) ?
    N2 Co1 O3 C12 . . . . -53.3(13) ?
    N1 Co1 O3 C12 . . . . -95.1(5) ?
    N1 C5 C6 N2 . . . . 2.4(7) ?
    C4 C5 C6 N2 . . . . -179.2(8) ?
    N1 C5 C6 C7 . . . . -178.8(8) ?
    C4 C5 C6 C7 . . . . -0.3(9) ?
    C4 C5 N1 C1 . . . . -0.9(10) ?
    C6 C5 N1 C1 . . . . 177.6(6) ?
    C4 C5 N1 Co1 . . . . 177.1(5) ?
    C6 C5 N1 Co1 . . . . -4.5(7) ?
    O1 Co1 N1 C1 . . . . -85.1(6) ?
    O4 Co1 N1 C1 3_475 . . . 86.5(6) ?
    O2 Co1 N1 C1 3_475 . . . 137.3(11) ?
    N2 Co1 N1 C1 . . . . -178.4(6) ?
    O3 Co1 N1 C1 . . . . -5.9(6) ?
    O1 Co1 N1 C5 . . . . 97.1(5) ?
    O4 Co1 N1 C5 3_475 . . . -91.3(5) ?
    O2 Co1 N1 C5 3_475 . . . -40.5(14) ?
    N2 Co1 N1 C5 . . . . 3.7(5) ?
    O3 Co1 N1 C5 . . . . 176.3(5) ?
    C7 C6 N2 C10 . . . . 2.4(10) ?
    C5 C6 N2 C10 . . . . -178.7(5) ?
    C7 C6 N2 Co1 . . . . -178.0(6) ?
    C5 C6 N2 Co1 . . . . 0.9(7) ?
    O1 Co1 N2 C10 . . . . 81.0(6) ?
    O4 Co1 N2 C10 3_475 . . . -89.6(5) ?
    O2 Co1 N2 C10 3_475 . . . -9.9(6) ?
    O3 Co1 N2 C10 . . . . 134.1(10) ?
    N1 Co1 N2 C10 . . . . 177.2(5) ?
    O1 Co1 N2 C6 . . . . -98.6(5) ?
    O4 Co1 N2 C6 3_475 . . . 90.9(5) ?
    O2 Co1 N2 C6 3_475 . . . 170.6(5) ?
    O3 Co1 N2 C6 . . . . -45.5(13) ?
    N1 Co1 N2 C6 . . . . -2.4(5) ?
    C5 N1 C1 C2 . . . . 1.4(11) ?
    Co1 N1 C1 C2 . . . . -176.3(6) ?
    C6 N2 C10 C9 . . . . -1.0(10) ?
    Co1 N2 C10 C9 . . . . 179.5(6) ?
    N1 C5 C4 C3 . . . . 0.2(11) ?
    C6 C5 C4 C3 . . . . -178.2(7) ?
    N2 C10 C9 C8 . . . . -0.9(12) ?
    N2 C6 C7 C8 . . . . -2.1(12) ?
    C5 C6 C7 C8 . . . . 179.1(7) ?
    N1 C1 C2 C3 . . . . -1.3(12) ?
    C10 C9 C8 C7 . . . . 1.2(13) ?
    C6 C7 C8 C9 . . . . 0.2(13) ?
    C5 C4 C3 C2 . . . . 0.0(12) ?
    C1 C2 C3 C4 . . . . 0.5(13) ?
data_global
_journal_date_recd_electronic     2009-03-24
_journal_date_accepted     2009-04-03
_journal_name_full     'Acta Crystallographica, Section E'
_journal_year     2009
_journal_volume     65
_journal_issue      5
_journal_page_first     m508
_journal_page_last     m508
_journal_paper_category     QM
_journal_coeditor_code     HY2191
_publ_contact_author
;
'Xu, Qiang'
National Institute of Advanced Industrial Science and Technology (AIST)
Ikeda, Osaka 563-8577, and Graduate School of Engineering
Kobe University, Nada Ku, Kobe, Hyogo 657-8501, Japan
;
_publ_contact_author_email     'q.xu@aist.go.jp'
_publ_contact_author_fax     '+81-72-751-7942'
_publ_contact_author_phone     '+81-72-751-9629'
_publ_section_title
;\
<i>catena</i>-Poly[[(2,2'-bipyridine-\k^2^<i>N</i>,<i>N</i>')cobalt(II)]-\
\m-oxalato-\k^4^<i>O</i>^1^,<i>O</i>^2^:<i>O</i>^1'^,<i>O</i>^2'^]
;
loop_
    _publ_author_name
    _publ_author_footnote
    _publ_author_address
    'Li, Pei-Zhou' .
;
National Institute of Advanced Industrial Science and Technology (AIST)
Ikeda, Osaka 563-8577, and Graduate School of Engineering
Kobe University, Nada Ku, Kobe, Hyogo 657-8501, Japan
;
    'Xu, Qiang' .
;
National Institute of Advanced Industrial Science and Technology (AIST)
Ikeda, Osaka 563-8577, and Graduate School of Engineering
Kobe University, Nada Ku, Kobe, Hyogo 657-8501, Japan
;
