# Supplementary material for: catena-Poly[[(2,2′-bipyridine-κ2 N,N′)cobalt(II)]-μ-oxalato-κ4 O 1,O 2:O 1′,O 2′]
Source: Acta Crystallogr Sect E Struct Rep Online. 2009 Apr 10;65(Pt 5):m508. doi: 10.1107/S1600536809012690 (PMC2977569; doi:10.1107/S1600536809012690)
Supplement: Supplementary file 2 [file e-65-0m508-Isup2.hkl]

# 
# h,k,l, Fc-squared, Fo-squared, sigma(Fo-squared) and status flag 
# 
data_I
_shelx_title ' 3 in Pna2(1)' 
_shelx_refln_list_code          4 
_shelx_F_calc_maximum      154.76 
_exptl_crystal_F_000       612.00 
_reflns_d_resolution_high  0.7703 
 
loop_ 
 _symmetry_equiv_pos_as_xyz 
 'x, y, z' 
 '-x, -y, z+1/2' 
 'x+1/2, -y+1/2, z' 
 '-x+1/2, y+1/2, z+1/2' 
 
_cell_length_a     9.2333 
_cell_length_b     9.2163 
_cell_length_c    14.1008 
_cell_angle_alpha  90.000 
_cell_angle_beta   90.000 
_cell_angle_gamma  90.000 
 
_shelx_F_squared_multiplier     1.000 
 
loop_ 
 _refln_index_h 
 _refln_index_k 
 _refln_index_l 
 _refln_F_squared_calc 
 _refln_F_squared_meas 
 _refln_F_squared_sigma 
 _refln_observed_status 
   0   0 -18       14.07       14.65     21.64 o 
   2   0 -18        7.84      144.32     32.40 o 
   1   1 -18        8.01        1.78     16.45 o 
   0   2 -18       14.45       36.58     23.99 o 
   2   0 -17       71.70       40.32     29.63 o 
   4   0 -17       60.43       40.58     24.88 o 
   0   1 -17       27.29        3.27     14.67 o 
   1   1 -17       13.41        9.86      8.44 o 
   2   1 -17        6.80        2.30     14.49 o 
   3   1 -17       47.05       59.23     20.55 o 
   4   1 -17       50.40       66.64     24.56 o 
   1   2 -17       35.94       27.20      8.61 o 
   2   2 -17        7.57       24.08     13.56 o 
   3   2 -17       29.13       26.08     27.15 o 
   0   3 -17       87.38       12.21     18.38 o 
   1   3 -17        0.26       23.67     22.14 o 
   2   3 -17        9.07       31.34     18.46 o 
   3   3 -17        8.82       28.93     17.18 o 
   1   4 -17       34.69        3.09      9.52 o 
   0   0 -16       13.49       12.08     20.32 o 
   2   0 -16        0.33        8.35      8.56 o 
   1   1 -16       44.05       26.73     10.38 o 
   2   1 -16       36.57       23.41     14.37 o 
   3   1 -16       42.53       62.85     19.93 o 
   4   1 -16       40.58       26.46     22.90 o 
   5   1 -16       30.09       38.80     27.45 o 
   0   2 -16       41.61       12.79     10.52 o 
   1   2 -16       81.69       41.21      9.81 o 
   2   2 -16       11.43        6.46     19.28 o 
   3   2 -16       31.91       41.18     22.92 o 
   4   2 -16        8.54       -7.52     43.98 o 
   5   2 -16       18.32       -5.98     19.67 o 
   1   3 -16        0.33       -1.35      8.36 o 
   2   3 -16       80.04       82.73     23.06 o 
   3   3 -16        7.54        4.14     46.69 o 
   4   3 -16       31.87       39.92     28.21 o 
   0   4 -16       20.21        3.96     13.54 o 
   1   4 -16       31.50        9.41      7.44 o 
   2   4 -16       17.31       19.27      8.47 o 
   3   4 -16        9.69       29.23     19.27 o 
   4   4 -16       19.43        6.15     34.48 o 
   1   5 -16       57.46       47.95     11.88 o 
   2   5 -16        9.22       26.26     16.85 o 
   2   0 -15      157.70      157.69     98.19 o 
   4   0 -15       50.46       65.79     38.67 o 
   0   1 -15      104.32       91.64     14.19 o 
   1   1 -15       53.18       31.28      7.90 o 
   2   1 -15        5.35       -4.58      8.79 o 
   3   1 -15       72.16      104.61     40.08 o 
   4   1 -15       20.52       41.42     24.65 o 
   5   1 -15       34.74       16.17     43.16 o 
   6   1 -15       32.89       54.31     38.54 o 
   1   2 -15       73.67       54.17     13.49 o 
   2   2 -15       36.36       23.05     11.15 o 
   3   2 -15       20.22       44.08     19.13 o 
   4   2 -15       12.68       32.24     27.52 o 
   5   2 -15      100.91      103.10     37.24 o 
   6   2 -15       16.86      -10.53     27.17 o 
   0   3 -15      326.55      267.98     39.84 o 
   1   3 -15        7.48       -1.93      6.95 o 
   2   3 -15      112.45       43.93     21.04 o 
   3   3 -15        2.66       12.23      8.62 o 
   4   3 -15       73.48      108.18     19.13 o 
   5   3 -15        9.12       15.90     16.03 o 
   6   3 -15        0.84       -4.60     18.42 o 
   1   4 -15       75.71       27.52     15.08 o 
   2   4 -15       44.35       35.75     10.98 o 
   3   4 -15       26.39       24.47      8.95 o 
   4   4 -15       45.94       30.30     21.43 o 
   5   4 -15       24.08       -0.31     21.48 o 
   0   5 -15        9.70       -2.90     23.36 o 
   1   5 -15       56.05       29.32     14.49 o 
   2   5 -15       14.46       20.89     13.36 o 
   3   5 -15       76.65       62.38     12.32 o 
   4   5 -15       10.51       36.91     14.70 o 
   1   6 -15       21.63       10.95     18.26 o 
   2   6 -15       51.02       34.46     14.38 o 
   3   6 -15        3.64       16.11     24.45 o 
   0   0 -14      746.26      684.91     53.06 o 
   2   0 -14       67.47       55.31     18.38 o 
   4   0 -14       76.66      121.69     21.25 o 
   1   1 -14      194.68      194.80     12.86 o 
   2   1 -14      180.94      136.89     27.77 o 
   3   1 -14       27.66       26.92      9.83 o 
   4   1 -14       16.82       22.14     23.10 o 
   5   1 -14      101.26      134.83     25.79 o 
   7   1 -14        2.56        2.05     44.68 o 
   0   2 -14       90.50       92.06     12.74 o 
   1   2 -14       66.65       86.39     14.10 o 
   2   2 -14        6.23       15.56      7.98 o 
   3   2 -14      112.24      126.71     31.06 o 
   4   2 -14       99.22       79.68     30.22 o 
   5   2 -14       68.80       73.36     22.70 o 
   6   2 -14       42.65       13.84     29.90 o 
   7   2 -14       38.94       57.17     37.16 o 
   1   3 -14        2.36        6.09      6.72 o 
   2   3 -14       16.27       21.95      8.07 o 
   3   3 -14        7.68        1.95      4.98 o 
   4   3 -14        2.97       -4.93      6.35 o 
   5   3 -14       13.63       15.73     20.37 o 
   6   3 -14      192.36      264.32     73.31 o 
   7   3 -14        5.69      -18.52     19.41 o 
   0   4 -14      193.33       95.88     39.79 o 
   1   4 -14      101.89       49.36     24.51 o 
   2   4 -14       15.56       10.59      7.99 o 
   3   4 -14        7.11        7.76     11.89 o 
   4   4 -14      121.04      124.64     12.71 o 
   5   4 -14       37.38       61.33     15.41 o 
   6   4 -14       19.01       17.67     18.36 o 
   1   5 -14      184.81      107.63     21.74 o 
   2   5 -14       60.30       47.56     15.02 o 
   3   5 -14       81.92       41.61     11.73 o 
   4   5 -14        7.57        7.20      9.58 o 
   5   5 -14       39.41       52.34     19.66 o 
   0   6 -14      305.07      280.39     51.21 o 
   1   6 -14       16.85       10.07     13.86 o 
   2   6 -14       25.31       26.68     19.36 o 
   3   6 -14        8.07        4.23      9.28 o 
   4   6 -14       23.50       14.56     24.98 o 
   1   7 -14       52.16       26.12     21.69 o 
   2   7 -14       14.82        3.76     14.46 o 
   3   7 -14        6.63       27.96     18.16 o 
   2   0 -13      476.49      411.72     86.31 o 
   4   0 -13       27.28       17.82     31.68 o 
   6   0 -13      129.54      235.91     38.27 o 
   0   1 -13      296.56      328.11     26.56 o 
   1   1 -13      395.50      396.17     16.52 o 
   2   1 -13        4.38       -0.32      6.16 o 
   3   1 -13       28.64       34.89      6.59 o 
   4   1 -13       60.84       35.99     19.24 o 
   5   1 -13       41.76       85.92     25.01 o 
   6   1 -13       24.21        9.45     20.85 o 
   8   1 -13       11.75        9.96     46.72 o 
   1   2 -13      197.75      191.43     25.30 o 
   2   2 -13       33.19        9.31      9.58 o 
   3   2 -13       31.15       36.62      7.90 o 
   4   2 -13       13.07       12.26      5.60 o 
   5   2 -13      290.64      410.56     46.04 o 
   6   2 -13       35.53       51.49     22.88 o 
   7   2 -13        8.97        8.47     26.89 o 
   8   2 -13        0.73       10.50     22.02 o 
   0   3 -13       61.66       97.46     11.81 o 
   1   3 -13       51.55       54.47      9.26 o 
   2   3 -13      102.49       83.73     14.01 o 
   3   3 -13       20.92       21.93      7.96 o 
   4   3 -13      536.90      671.89     35.37 o 
   5   3 -13        9.00       -3.42     22.13 o 
   6   3 -13       10.89       25.91     20.12 o 
   7   3 -13        8.31       35.63     29.43 o 
   1   4 -13       36.53       22.19     15.11 o 
   2   4 -13       54.42       33.02     12.15 o 
   3   4 -13       87.12       88.39     13.99 o 
   4   4 -13       22.66       16.02      8.43 o 
   5   4 -13       58.16       41.39      9.92 o 
   6   4 -13       66.30       61.63     20.09 o 
   7   4 -13       20.70       24.17     28.12 o 
   0   5 -13       52.28       51.01     28.57 o 
   1   5 -13      180.86      106.73     20.37 o 
   2   5 -13       70.70       44.69     19.04 o 
   3   5 -13       70.27       43.55     12.46 o 
   4   5 -13        6.78        7.12     10.51 o 
   5   5 -13       19.75       10.92      9.18 o 
   6   5 -13        0.93       -0.25     15.18 o 
   1   6 -13       20.79        3.00     16.78 o 
   2   6 -13      165.85      166.00     23.28 o 
   3   6 -13        1.34       21.32     13.10 o 
   4   6 -13        0.27        5.98     12.32 o 
   5   6 -13        7.15       -8.78     12.14 o 
   0   7 -13      138.37       -6.27     30.82 o 
   1   7 -13       45.14       12.82     17.12 o 
   2   7 -13        0.55       10.18     19.84 o 
   3   7 -13       19.43       29.30     17.03 o 
   4   7 -13       47.30       38.21     21.43 o 
   1   8 -13       35.04        3.53     25.22 o 
   2   8 -13       20.14       11.90     20.43 o 
   0   0 -12     2403.50     2548.20    111.99 o 
   2   0 -12        9.86       10.74     18.31 o 
   4   0 -12       12.50        1.91     28.57 o 
   1   1 -12      425.20      420.48     22.61 o 
   2   1 -12      214.44      225.53     11.40 o 
   3   1 -12       70.31       69.15     12.66 o 
   4   1 -12        6.08       -1.52     17.49 o 
   5   1 -12      202.48      296.69     57.28 o 
   6   1 -12      158.63      189.72     34.51 o 
   7   1 -12       12.00       43.87     16.94 o 
   0   2 -12      558.00      570.66     22.82 o 
   1   2 -12      285.25      284.96     12.06 o 
   2   2 -12        0.34        3.77      5.60 o 
   3   2 -12      105.03       92.95     15.48 o 
   4   2 -12      322.27      394.99     30.96 o 
   5   2 -12      224.04      327.48     26.99 o 
   6   2 -12       13.41        5.28     25.87 o 
   7   2 -12       41.86       51.79     24.86 o 
   8   2 -12        1.47       33.92     41.05 o 
   1   3 -12        7.23        7.88      7.26 o 
   2   3 -12       39.04       67.59     12.55 o 
   3   3 -12        1.34        5.80      7.38 o 
   4   3 -12       30.49       35.59      8.52 o 
   5   3 -12       15.30        5.68      3.83 o 
   6   3 -12      250.26      386.52     49.81 o 
   7   3 -12        1.56      -11.11     15.54 o 
   8   3 -12        6.76       -1.83     26.26 o 
   0   4 -12     1260.47     1161.75     62.03 o 
   1   4 -12       34.83       32.52     13.64 o 
   2   4 -12       28.03       24.40     11.65 o 
   3   4 -12      188.45      173.21     23.33 o 
   4   4 -12      181.55      187.49     33.93 o 
   5   4 -12       23.04       16.94      8.70 o 
   6   4 -12       17.12       18.74     16.63 o 
   7   4 -12       98.33       64.11     26.57 o 
   8   4 -12        3.08       31.44     19.41 o 
   1   5 -12      448.52      435.94     37.04 o 
   2   5 -12      163.21      119.65     20.18 o 
   3   5 -12       50.92       30.53     17.49 o 
   4   5 -12        0.18        7.86     11.41 o 
   5   5 -12      111.91      147.98     21.02 o 
   6   5 -12        3.09      -12.27     12.27 o 
   7   5 -12       13.62       23.93     20.08 o 
   0   6 -12      575.62      553.92     45.80 o 
   1   6 -12       10.83       17.90     17.97 o 
   2   6 -12       13.96       38.77     17.22 o 
   3   6 -12        3.68       -4.83      9.07 o 
   4   6 -12       32.09       32.39     18.19 o 
   5   6 -12        0.67        6.99     11.41 o 
   6   6 -12        4.03       11.35     33.32 o 
   1   7 -12       74.28       61.70     53.75 o 
   2   7 -12       32.84       17.46     23.54 o 
   3   7 -12       10.93        6.79     20.14 o 
   4   7 -12        3.43      -10.60     20.42 o 
   5   7 -12       16.75       21.14     11.92 o 
   0   8 -12       39.70       -1.98     19.60 o 
   1   8 -12       31.27       -2.62     20.72 o 
   2   8 -12        0.07       18.27     26.33 o 
   3   8 -12       51.69       12.03     23.26 o 
   4   8 -12       14.66       30.20     21.50 o 
   2   0 -11     1167.67     1234.12     38.74 o 
   4   0 -11      266.67      257.69     30.03 o 
   0   1 -11      468.45      478.24     21.22 o 
   1   1 -11      471.98      487.11     15.22 o 
   2   1 -11       11.04       17.59      5.82 o 
   3   1 -11      264.89      231.93     17.33 o 
   4   1 -11       57.23       71.05     25.51 o 
   5   1 -11       89.09      116.23     21.72 o 
   6   1 -11        4.54       31.74     31.94 o 
   7   1 -11       66.37       82.64     24.33 o 
   9   1 -11        5.45       43.29     39.79 o 
   1   2 -11      536.48      525.45     16.40 o 
   2   2 -11      134.90      137.00     15.76 o 
   3   2 -11       36.97       31.91      5.78 o 
   4   2 -11       48.13       28.80      6.01 o 
   5   2 -11      498.56      658.09     42.20 o 
   6   2 -11       28.07       38.80     15.40 o 
   7   2 -11       52.38       58.51     31.20 o 
   8   2 -11        6.93       20.67     31.97 o 
   9   2 -11       40.92       59.34     27.73 o 
   0   3 -11      280.96      281.57     26.59 o 
   1   3 -11       18.62       23.08     10.87 o 
   2   3 -11      588.71      537.17     36.57 o 
   3   3 -11       16.31       14.72      9.04 o 
   4   3 -11      967.59     1217.32     47.84 o 
   5   3 -11       14.34       12.40      4.36 o 
   6   3 -11       25.26       18.82      9.39 o 
   7   3 -11        0.44      -13.83     34.74 o 
   8   3 -11       77.62       83.38     39.22 o 
   9   3 -11        2.11       13.10     17.03 o 
   1   4 -11      179.04      170.56     24.09 o 
   2   4 -11      206.82      193.79     20.59 o 
   3   4 -11      164.10      215.22     20.96 o 
   4   4 -11       18.93       13.49      9.71 o 
   5   4 -11       96.79       82.76     15.87 o 
   6   4 -11       64.85       62.51      7.36 o 
   7   4 -11       33.31       34.06     17.26 o 
   8   4 -11        9.10       16.27     23.69 o 
   0   5 -11      260.03      227.80     28.31 o 
   1   5 -11      493.51      482.47     37.37 o 
   2   5 -11       46.28       50.76     15.87 o 
   3   5 -11      178.39      204.89     35.07 o 
   4   5 -11        3.50        4.86     10.75 o 
   5   5 -11       40.40       54.91     11.73 o 
   6   5 -11        0.21       -6.38      6.38 o 
   7   5 -11       60.18       76.24     25.59 o 
   8   5 -11       20.66       23.44     16.06 o 
   1   6 -11       15.77        0.69     24.58 o 
   2   6 -11      332.54      358.80     34.64 o 
   3   6 -11        5.27        7.73     40.12 o 
   4   6 -11       34.62        9.59     14.39 o 
   5   6 -11        3.20        7.85     13.69 o 
   6   6 -11       47.32       31.99     10.69 o 
   7   6 -11        7.26       48.77     23.03 o 
   0   7 -11      316.53      279.53     34.97 o 
   1   7 -11       64.64       36.01     46.59 o 
   2   7 -11       18.08       -3.66     23.72 o 
   3   7 -11       29.66        4.32     20.69 o 
   4   7 -11       39.06       40.17     14.83 o 
   5   7 -11        5.16        1.29     13.69 o 
   6   7 -11        6.91       -2.27      9.73 o 
   1   8 -11      124.77      139.10     14.83 o 
   2   8 -11       35.13       32.68     17.41 o 
   3   8 -11       52.96       13.33     13.54 o 
   4   8 -11       10.45        2.68     11.26 o 
   5   8 -11      110.05       73.90     29.08 o 
   0   9 -11       12.03       11.65     14.51 o 
   1   9 -11       21.45       38.12     19.04 o 
   2   9 -11       16.88        2.57     19.89 o 
   3   9 -11        4.82       -5.35     11.45 o 
   0   0 -10     1625.78     1520.41     67.18 o 
   2   0 -10      389.69      382.55     21.14 o 
   4   0 -10      263.13      286.92     51.41 o 
   6   0 -10      270.43      385.45     63.81 o 
   8   0 -10       72.77      183.52     33.92 o 
   1   1 -10      565.68      508.38     19.47 o 
   2   1 -10     1023.43     1085.42     32.74 o 
   3   1 -10      308.51      304.23     22.08 o 
   4   1 -10       72.89       60.84     17.65 o 
   5   1 -10      343.03      424.06     41.96 o 
   6   1 -10      325.16      446.75     51.11 o 
   7   1 -10       35.32       65.07     24.48 o 
   8   1 -10        1.04       -8.20     15.62 o 
   9   1 -10       66.40       80.64     52.46 o 
   0   2 -10      253.63      265.49     30.42 o 
   1   2 -10     1092.48     1077.74     37.52 o 
   2   2 -10       14.31       14.08      7.19 o 
   3   2 -10      252.97      278.69     15.03 o 
   4   2 -10      676.95      710.13     28.97 o 
   5   2 -10       96.89       87.32     20.72 o 
   6   2 -10       39.45       51.43     16.26 o 
   7   2 -10      131.32      193.69     29.35 o 
   8   2 -10       14.15       44.52     20.62 o 
   9   2 -10       16.98       -4.64     32.60 o 
   1   3 -10      104.44      110.48      9.76 o 
   2   3 -10      106.45      134.63     13.87 o 
   3   3 -10       54.96       68.13     12.95 o 
   4   3 -10       63.12       55.27     10.61 o 
   5   3 -10       83.38       65.20      9.22 o 
   6   3 -10      464.29      660.92     34.80 o 
   7   3 -10       23.09       15.36     27.35 o 
   8   3 -10       15.76       18.74     19.37 o 
   9   3 -10        8.14       48.68     21.95 o 
   0   4 -10      783.54      586.92     56.55 o 
   1   4 -10      136.33       75.34     21.86 o 
   2   4 -10       44.45       36.31     13.01 o 
   3   4 -10      254.75      286.54     19.70 o 
   4   4 -10      541.81      538.38     23.83 o 
   5   4 -10       76.68       82.21     15.66 o 
   6   4 -10       10.16        6.77      5.85 o 
   7   4 -10      177.42      193.85     30.30 o 
   8   4 -10        7.26        1.22     14.74 o 
   9   4 -10        9.24       34.55     18.91 o 
   1   5 -10      273.15      283.12     23.12 o 
   2   5 -10      302.16      266.29     29.96 o 
   3   5 -10      462.47      465.41     33.81 o 
   4   5 -10        8.19       -1.83      8.89 o 
   5   5 -10      121.51      160.91     17.24 o 
   6   5 -10        7.76       11.99     11.27 o 
   7   5 -10       27.48       25.19     10.02 o 
   8   5 -10        2.17       -7.12     14.02 o 
   0   6 -10      317.21      284.48     48.63 o 
   1   6 -10       33.12       20.04      8.28 o 
   2   6 -10       78.70       49.70     12.96 o 
   3   6 -10        6.94       17.36     10.92 o 
   4   6 -10      207.58      235.69     27.86 o 
   5   6 -10        3.36       -7.54     11.33 o 
   6   6 -10       16.90       24.52      9.73 o 
   7   6 -10       20.61        8.13      8.50 o 
   8   6 -10       60.66       71.62     35.07 o 
   1   7 -10      107.74      105.47     15.21 o 
   2   7 -10      133.82      140.55     14.48 o 
   3   7 -10       58.05       49.95     13.77 o 
   4   7 -10       14.09       16.48      9.83 o 
   5   7 -10       40.04       21.59     11.54 o 
   6   7 -10       69.18       45.11     13.74 o 
   7   7 -10        0.05       -8.73      8.73 o 
   0   8 -10        6.77       22.44     19.68 o 
   1   8 -10      114.06      103.52     21.30 o 
   2   8 -10        2.00        8.10     10.38 o 
   3   8 -10      119.02       50.84     25.04 o 
   4   8 -10       18.40        6.15     13.40 o 
   5   8 -10       44.24       44.24     13.01 o 
   6   8 -10        8.81       20.69     12.39 o 
   1   9 -10       12.11        3.65     11.54 o 
   2   9 -10      187.57      186.50     35.03 o 
   3   9 -10        2.47        6.87     13.61 o 
   4   9 -10       11.53        5.80     10.62 o 
   0  10 -10        9.17      -19.04     19.04 o 
   2   0  -9     2261.21     2281.19    143.69 o 
   4   0  -9      763.12      752.88     66.45 o 
   6   0  -9      649.86      790.49     54.38 o 
   8   0  -9      117.58      123.27     29.89 o 
   0   1  -9      428.16      417.36     18.15 o 
   1   1  -9      397.07      348.87     10.92 o 
   2   1  -9      197.26      201.78      8.06 o 
   3   1  -9      868.62      878.97     42.32 o 
   4   1  -9       60.35      116.05     22.44 o 
   5   1  -9      252.09      261.50     36.42 o 
   6   1  -9      195.82      238.77     62.36 o 
   7   1  -9      181.67      244.24     29.95 o 
   8   1  -9       73.57       86.93     20.15 o 
   9   1  -9       10.85       43.36     36.23 o 
  10   1  -9       16.17       58.67     28.11 o 
   1   2  -9      988.69      991.32     20.75 o 
   2   2  -9      441.74      468.43     31.30 o 
   3   2  -9      568.46      622.48     19.89 o 
   4   2  -9       26.59       30.79      6.99 o 
   5   2  -9      210.34      229.57     17.56 o 
   6   2  -9        5.75       11.45     16.08 o 
   7   2  -9       82.83       97.91     19.88 o 
   8   2  -9        5.93       -5.16     16.82 o 
   9   2  -9       93.78       72.21     36.95 o 
  10   2  -9        4.02       15.90     24.22 o 
   0   3  -9     2769.21     2915.23     80.23 o 
   1   3  -9       62.45       69.76     10.61 o 
   2   3  -9      808.90      817.08     28.08 o 
   3   3  -9       54.08       55.25     12.74 o 
   4   3  -9      453.95      522.78     24.36 o 
   5   3  -9       23.14       21.03      6.75 o 
   6   3  -9       31.30       37.30      6.86 o 
   7   3  -9        2.28       -4.87      6.75 o 
   8   3  -9      205.77      318.10     37.03 o 
   9   3  -9        3.02        5.53     18.99 o 
   1   4  -9      371.39      376.10     27.42 o 
   2   4  -9      750.55      746.37     34.90 o 
   3   4  -9       28.46       31.14     13.08 o 
   4   4  -9      342.43      353.27     20.29 o 
   5   4  -9      288.14      363.55     19.94 o 
   6   4  -9       16.92       21.02      7.12 o 
   7   4  -9       73.69       52.26      8.23 o 
   8   4  -9        4.44       12.77     13.28 o 
   9   4  -9       18.55       47.08     22.93 o 
   0   5  -9       94.76      107.10     32.67 o 
   1   5  -9      347.29      297.32     29.76 o 
   2   5  -9      305.70      298.80     16.33 o 
   3   5  -9     1001.53      994.39     37.04 o 
   4   5  -9       65.58       79.66     10.12 o 
   5   5  -9       79.46       78.53      8.83 o 
   6   5  -9        7.24       12.31      5.59 o 
   7   5  -9      165.62      178.30     22.36 o 
   8   5  -9        5.53        1.48     18.41 o 
   9   5  -9        6.90       29.26     18.80 o 
   1   6  -9       67.60       64.04     12.30 o 
   2   6  -9      475.30      443.82     24.85 o 
   3   6  -9       23.05       17.33     10.44 o 
   4   6  -9       64.87       39.25     12.32 o 
   5   6  -9        6.49        2.18      6.93 o 
   6   6  -9      243.69      220.68     11.69 o 
   7   6  -9       19.80        3.62      8.00 o 
   8   6  -9       29.23       46.46     25.54 o 
   0   7  -9      301.76      327.64     34.92 o 
   1   7  -9      116.74      145.24     16.60 o 
   2   7  -9        3.45       12.20      7.92 o 
   3   7  -9       70.91       62.24     16.91 o 
   4   7  -9       96.81      155.53     17.71 o 
   5   7  -9       39.94       33.09     11.15 o 
   6   7  -9       33.78       30.20     11.51 o 
   7   7  -9       12.20       -6.96      9.67 o 
   1   8  -9      327.33      323.27     21.15 o 
   2   8  -9       26.50       20.42     14.63 o 
   3   8  -9       69.57       53.15     13.63 o 
   4   8  -9       36.35       19.46     10.19 o 
   5   8  -9       89.90      111.29     23.84 o 
   6   8  -9        5.98        6.17     12.04 o 
   0   9  -9      131.66      139.40     24.70 o 
   1   9  -9        2.73       -2.96     12.94 o 
   2   9  -9       11.38       11.11      9.64 o 
   3   9  -9        1.33       -4.89      9.63 o 
   4   9  -9       57.36       62.66     25.69 o 
   5   9  -9        1.06        5.39     13.00 o 
   1  10  -9        6.14        0.37     18.49 o 
   2  10  -9       89.73       76.63     22.27 o 
   0   0  -8     1129.13     1292.81     41.18 o 
   2   0  -8       83.51       76.08      7.56 o 
   4   0  -8     1901.30     2207.50     87.50 o 
   6   0  -8      141.97      231.10     30.42 o 
   8   0  -8      407.30      517.16     46.52 o 
   1   1  -8      569.88      515.85     15.30 o 
   2   1  -8     1748.09     1934.37     28.85 o 
   3   1  -8      579.73      581.80     16.07 o 
   4   1  -8      220.32      252.97     22.85 o 
   5   1  -8      483.39      521.09     42.17 o 
   6   1  -8      381.10      461.57     44.23 o 
   7   1  -8      155.01      175.96     25.14 o 
   8   1  -8       46.42       46.28     20.86 o 
   9   1  -8      120.07      127.82     54.84 o 
  10   1  -8        1.85       57.61     25.08 o 
   0   2  -8     2192.04     2189.85     53.47 o 
   1   2  -8     1247.69     1204.51     26.94 o 
   2   2  -8      329.41      315.74     15.12 o 
   3   2  -8     1466.81     1623.16     43.99 o 
   4   2  -8      318.59      335.98     16.42 o 
   5   2  -8      114.23      139.07     10.29 o 
   6   2  -8      187.25      200.71     26.25 o 
   7   2  -8      189.49      253.10     24.47 o 
   8   2  -8       51.25       43.61     29.93 o 
   9   2  -8       34.05       54.50     31.64 o 
  10   2  -8        2.22        6.80     21.58 o 
   1   3  -8       29.73       39.76      7.49 o 
   2   3  -8     2410.86     2421.76     65.34 o 
   3   3  -8       63.54       61.12     10.79 o 
   4   3  -8      524.87      603.62     22.81 o 
   5   3  -8       21.32       29.89      8.30 o 
   6   3  -8       67.61       85.81      7.68 o 
   7   3  -8       19.45       16.79      5.00 o 
   8   3  -8       69.79       28.11     31.28 o 
   9   3  -8        5.72       12.87     17.52 o 
  10   3  -8       58.98       58.80     29.56 o 
   0   4  -8      581.47      604.07     47.12 o 
   1   4  -8      512.95      521.23     24.33 o 
   2   4  -8      269.70      253.33     22.12 o 
   3   4  -8      587.06      645.13     20.67 o 
   4   4  -8      476.43      496.39     17.65 o 
   5   4  -8      110.71       97.35      6.07 o 
   6   4  -8      112.78       92.15      9.63 o 
   7   4  -8      220.44      248.74     26.69 o 
   8   4  -8      111.19      124.21     20.11 o 
   9   4  -8        6.46       -6.00     25.18 o 
   1   5  -8      508.69      543.38     25.13 o 
   2   5  -8      170.41      167.65     17.02 o 
   3   5  -8      710.83      731.17     24.33 o 
   4   5  -8       22.31       19.92      8.12 o 
   5   5  -8      261.37      247.84     12.96 o 
   6   5  -8      100.60      102.47     13.15 o 
   7   5  -8       64.57       58.94      9.45 o 
   8   5  -8        0.95        4.54      5.70 o 
   9   5  -8       41.75       65.14     20.08 o 
   0   6  -8      154.81      163.79     33.72 o 
   1   6  -8       91.91      108.11     13.13 o 
   2   6  -8       25.47       22.44     12.15 o 
   3   6  -8      125.99      142.78     17.94 o 
   4   6  -8      524.41      522.72     24.39 o 
   5   6  -8       14.19        9.67      8.09 o 
   6   6  -8       23.97       20.35      7.30 o 
   7   6  -8       37.17       23.80     10.21 o 
   8   6  -8      125.16       85.13     14.33 o 
   1   7  -8       75.31       61.30     13.99 o 
   2   7  -8      528.60      527.42     21.74 o 
   3   7  -8       63.03       71.92     13.85 o 
   4   7  -8       11.76        0.45      7.18 o 
   5   7  -8      150.53      158.70     32.90 o 
   6   7  -8       49.22       50.04     10.64 o 
   7   7  -8       18.82       18.43     14.80 o 
   8   7  -8       10.06       11.42      9.36 o 
   0   8  -8      111.86      114.25     23.15 o 
   1   8  -8      317.29      319.31     30.55 o 
   2   8  -8        8.33        6.30     11.30 o 
   3   8  -8      172.12      197.04     24.98 o 
   4   8  -8        2.22       -9.20      9.33 o 
   5   8  -8       24.04        7.92     12.84 o 
   6   8  -8       11.48       20.36      9.44 o 
   7   8  -8       25.52       38.35     11.97 o 
   1   9  -8        0.90       -0.03      9.87 o 
   2   9  -8      251.72      249.20     43.64 o 
   3   9  -8       29.04       33.83     14.71 o 
   4   9  -8        7.81       -7.91     10.22 o 
   5   9  -8        2.21        2.16      8.38 o 
   0  10  -8       28.72       52.80     22.41 o 
   1  10  -8       26.55       19.96     13.28 o 
   2  10  -8        9.77       44.89     17.26 o 
   3  10  -8       31.22       53.02     12.84 o 
   2   0  -7     3663.02     3366.74    160.72 o 
   4   0  -7      835.71      829.89     42.76 o 
   6   0  -7     1861.38     2155.50     95.82 o 
   8   0  -7      145.85      186.36     30.42 o 
  10   0  -7       13.23       54.97     24.88 o 
   0   1  -7      506.23      477.76     30.92 o 
   1   1  -7      650.73      586.53     15.43 o 
   2   1  -7      231.84      208.73     14.17 o 
   3   1  -7     1764.44     1874.16     40.46 o 
   4   1  -7      999.62      985.68     59.99 o 
   5   1  -7      146.13      207.18     21.67 o 
   6   1  -7       78.06       98.37     26.94 o 
   7   1  -7      580.13      766.20     41.81 o 
   8   1  -7        6.19        1.42     14.98 o 
   9   1  -7       25.26       30.22     37.22 o 
  10   1  -7       11.14       19.79     14.18 o 
   1   2  -7     1266.19     1160.64     50.26 o 
   2   2  -7      252.44      235.90     28.66 o 
   3   2  -7     1687.67     1796.00     36.00 o 
   4   2  -7        1.49       -1.43      2.68 o 
   5   2  -7      221.00      234.34      8.52 o 
   6   2  -7      116.95      134.49     15.58 o 
   7   2  -7       53.61       32.83      5.24 o 
   8   2  -7        8.12       16.19     22.12 o 
   9   2  -7      138.56      181.24     27.95 o 
  10   2  -7       19.27       72.65     23.82 o 
   0   3  -7     3167.04     3244.46    123.80 o 
   1   3  -7       23.42       26.97     10.29 o 
   2   3  -7      165.73      159.70     11.18 o 
   3   3  -7      207.63      208.76     10.10 o 
   4   3  -7      839.14      893.04     19.57 o 
   5   3  -7       52.93       46.74      9.54 o 
   6   3  -7       48.68       55.82     10.28 o 
   7   3  -7       19.00       27.51      5.75 o 
   8   3  -7      381.51      458.83     62.45 o 
   9   3  -7        7.98       -0.45     11.81 o 
  10   3  -7       22.17       25.47     36.56 o 
   1   4  -7      626.11      612.25     22.90 o 
   2   4  -7      817.64      806.52     23.71 o 
   3   4  -7      576.61      553.94     20.67 o 
   4   4  -7      230.42      236.21     13.53 o 
   5   4  -7      242.37      284.94     11.35 o 
   6   4  -7      187.20      204.99     17.31 o 
   7   4  -7       47.55       58.21      8.67 o 
   8   4  -7       58.58       47.06      8.11 o 
   9   4  -7       64.45       45.50     22.55 o 
  10   4  -7       10.66       19.47     39.53 o 
   0   5  -7       54.10       60.89     13.02 o 
   1   5  -7      497.06      476.30     23.14 o 
   2   5  -7      139.47      145.76     15.68 o 
   3   5  -7      906.93      858.43     50.57 o 
   4   5  -7      292.57      309.32     16.02 o 
   5   5  -7      270.24      283.14     12.75 o 
   6   5  -7        5.80       10.26      5.07 o 
   7   5  -7      361.18      410.05     24.82 o 
   8   5  -7        1.64        0.42      6.75 o 
   9   5  -7       10.83        9.68     11.77 o 
   1   6  -7      109.49       96.82     11.20 o 
   2   6  -7      633.83      626.82     26.33 o 
   3   6  -7       55.13       47.11     13.59 o 
   4   6  -7      153.22      144.91     17.27 o 
   5   6  -7        7.20       -3.42      9.53 o 
   6   6  -7      521.48      531.28     32.86 o 
   7   6  -7       18.06       16.14      7.26 o 
   8   6  -7       12.67       16.81     10.10 o 
   9   6  -7        2.21        4.20     11.81 o 
   0   7  -7       41.38       50.91     15.16 o 
   1   7  -7      167.19      191.81     17.51 o 
   2   7  -7       16.76        0.66     10.03 o 
   3   7  -7       65.50       74.76     10.56 o 
   4   7  -7      379.86      434.19     24.38 o 
   5   7  -7       73.63       49.76     10.42 o 
   6   7  -7       11.51       16.88      7.73 o 
   7   7  -7       92.70       68.32     10.80 o 
   8   7  -7       22.25       18.61     11.97 o 
   1   8  -7      506.37      454.38     26.11 o 
   2   8  -7       23.55       15.81     10.40 o 
   3   8  -7      251.31      240.81     27.07 o 
   4   8  -7        0.71       -9.52      9.52 o 
   5   8  -7       80.31       75.12     17.86 o 
   6   8  -7        8.03        3.01      7.17 o 
   7   8  -7        4.71        9.78      8.92 o 
   0   9  -7      532.41      543.11     52.09 o 
   1   9  -7        1.10        6.60     11.51 o 
   2   9  -7        2.74        4.27     11.61 o 
   3   9  -7       28.08       21.60     12.98 o 
   4   9  -7       82.50       91.06     15.48 o 
   5   9  -7        2.14        3.98      9.29 o 
   6   9  -7        3.12       -1.36      9.53 o 
   1  10  -7       34.23       44.52     12.53 o 
   2  10  -7      152.11      172.99     23.96 o 
   3  10  -7        6.30       11.74     13.22 o 
   4  10  -7        0.91       -5.81      9.16 o 
   0  11  -7        4.43       63.57     57.18 o 
   1  11  -7       37.00       10.56     48.50 o 
   0   0  -6      423.92      431.90     17.42 o 
   2   0  -6      994.36     1066.16     38.84 o 
   4   0  -6     3188.74     3231.07    111.85 o 
   6   0  -6      409.57      420.29     55.43 o 
   8   0  -6      832.25     1108.83     91.00 o 
  10   0  -6        9.84        0.07     14.19 o 
   1   1  -6      899.16      837.21     16.56 o 
   2   1  -6     4505.93     4568.44     89.35 o 
   3   1  -6     1082.29     1049.47     19.79 o 
   4   1  -6       90.66       96.58      6.01 o 
   5   1  -6      496.65      545.13     30.63 o 
   6   1  -6       14.66        7.20     14.46 o 
   7   1  -6      263.57      270.24     27.68 o 
   8   1  -6       79.63       65.05     19.79 o 
   9   1  -6      190.87      214.11     28.72 o 
  10   1  -6       12.51       18.92     17.29 o 
   0   2  -6     3915.64     4173.78     99.22 o 
   1   2  -6     1580.28     1593.12     37.81 o 
   2   2  -6      505.22      496.43     18.89 o 
   3   2  -6     3015.39     3076.55     59.26 o 
   4   2  -6       11.90        5.72      4.45 o 
   5   2  -6      190.41      231.15      8.64 o 
   6   2  -6      242.26      249.34     17.10 o 
   7   2  -6      359.21      388.82     39.38 o 
   8   2  -6      207.42      279.20     36.83 o 
   9   2  -6       15.63       12.89      8.30 o 
  10   2  -6       12.75       -6.44     18.89 o 
  11   2  -6       23.95       -3.63     29.76 o 
   1   3  -6       45.76       47.59      6.54 o 
   2   3  -6     7424.31     7422.15    170.64 o 
   3   3  -6      469.56      481.78     13.37 o 
   4   3  -6       59.58       68.83      7.39 o 
   5   3  -6       89.00       91.36      6.42 o 
   6   3  -6        8.45       22.17      3.93 o 
   7   3  -6       20.46       21.23      6.27 o 
   8   3  -6      217.68      221.43     21.43 o 
   9   3  -6       26.10       15.51     11.54 o 
  10   3  -6      123.34      130.86     48.96 o 
   0   4  -6      627.95      564.24     29.88 o 
   1   4  -6      967.66      890.15     26.40 o 
   2   4  -6      240.30      234.08     14.77 o 
   3   4  -6     1672.92     1743.35     37.86 o 
   4   4  -6       82.86       82.15      9.81 o 
   5   4  -6      117.61      115.06      7.55 o 
   6   4  -6      123.87      117.20      8.33 o 
   7   4  -6      117.88      137.88      7.44 o 
   8   4  -6      524.17      648.19     27.29 o 
   9   4  -6       14.50       -0.10      7.36 o 
  10   4  -6        6.86       15.77     32.80 o 
   1   5  -6      451.11      406.98     18.24 o 
   2   5  -6       15.10       13.65     10.28 o 
   3   5  -6      379.85      387.09     20.97 o 
   4   5  -6       33.52       28.08     10.16 o 
   5   5  -6      335.86      359.74     12.88 o 
   6   5  -6      299.51      296.80     15.97 o 
   7   5  -6      309.15      334.47     30.08 o 
   8   5  -6       14.47        7.50      5.68 o 
   9   5  -6       92.87       68.03     11.13 o 
  10   5  -6        0.86      -12.41     15.03 o 
   0   6  -6      247.48      249.86     30.16 o 
   1   6  -6      109.55       98.35     11.46 o 
   2   6  -6       13.21        8.62      9.26 o 
   3   6  -6      229.44      236.97     19.96 o 
   4   6  -6      993.38     1042.36     41.26 o 
   5   6  -6       47.50       53.38      8.26 o 
   6   6  -6       33.87       19.57      9.04 o 
   7   6  -6       55.03       53.60     13.96 o 
   8   6  -6      159.92      181.75     14.31 o 
   9   6  -6        6.60       14.82     18.52 o 
   1   7  -6      143.29      144.37     17.03 o 
   2   7  -6      756.82      777.63     30.48 o 
   3   7  -6       56.20       42.00     13.46 o 
   4   7  -6       49.89       62.67     13.42 o 
   5   7  -6      403.67      418.16     22.51 o 
   6   7  -6       69.03       60.65     11.63 o 
   7   7  -6       76.09       45.15     10.06 o 
   8   7  -6        1.25        1.23     16.36 o 
   0   8  -6      473.98      424.50     42.89 o 
   1   8  -6      514.40      525.43     27.96 o 
   2   8  -6        4.71       11.14     11.24 o 
   3   8  -6      449.37      434.43     32.35 o 
   4   8  -6        0.45        6.60      9.25 o 
   5   8  -6       26.67       30.98     10.54 o 
   6   8  -6        5.94        9.22      8.21 o 
   7   8  -6        8.26       25.95      9.55 o 
   8   8  -6        0.84        0.99     17.88 o 
   1   9  -6        5.74        0.24     10.34 o 
   2   9  -6      316.96      345.64     26.24 o 
   3   9  -6       50.08       62.98     12.32 o 
   4   9  -6        0.98        5.76     10.77 o 
   5   9  -6        8.25        3.63      7.64 o 
   6   9  -6       67.27       59.85     12.85 o 
   0  10  -6      139.56      114.32     22.31 o 
   1  10  -6       76.03       57.21     19.16 o 
   2  10  -6        2.58       14.52     19.52 o 
   3  10  -6       23.09       32.74     14.69 o 
   4  10  -6       29.61       35.72     12.49 o 
   5  10  -6       19.63       18.88     12.46 o 
   1  11  -6       48.31       30.11     23.06 o 
   2  11  -6        2.59       -3.69     13.40 o 
   2   0  -5     1351.90     1145.53     45.47 o 
   4   0  -5     2939.42     3370.18    138.45 o 
   6   0  -5     3493.85     3785.25    175.60 o 
   8   0  -5      195.84      180.22     27.85 o 
  10   0  -5       60.59        1.12     19.01 o 
   0   1  -5      603.69      638.85     23.61 o 
   1   1  -5     1413.33     1329.16     46.73 o 
   2   1  -5       41.09       42.76      6.01 o 
   3   1  -5     2801.03     2745.67     51.29 o 
   4   1  -5     2214.97     2375.79     37.94 o 
   5   1  -5      373.76      348.48     12.40 o 
   6   1  -5      287.62      268.21     13.83 o 
   7   1  -5      624.99      667.86     30.15 o 
   8   1  -5       78.32       71.75      6.43 o 
   9   1  -5       37.87       17.83      6.07 o 
  10   1  -5       11.12       -0.44     13.75 o 
   1   2  -5     2091.34     1938.19     34.49 o 
   2   2  -5     1527.43     1546.43     24.44 o 
   3   2  -5     2428.69     2582.86     55.18 o 
   4   2  -5        3.61       11.81      3.91 o 
   5   2  -5      484.28      442.80     12.33 o 
   6   2  -5       47.34       53.60      6.32 o 
   7   2  -5      127.03      140.23     19.72 o 
   8   2  -5       18.04        9.80      3.55 o 
   9   2  -5      138.18      141.17     27.25 o 
  10   2  -5       28.80       -2.15     16.61 o 
  11   2  -5        5.02       -3.30     17.69 o 
   0   3  -5    10200.87    10362.84    258.39 o 
   1   3  -5        9.65       14.88      5.53 o 
   2   3  -5      286.86      293.19     10.74 o 
   3   3  -5      291.89      301.15     13.51 o 
   4   3  -5      961.35      910.24     39.97 o 
   5   3  -5       11.14       22.68      5.27 o 
   6   3  -5       57.31       51.40      7.84 o 
   7   3  -5       13.37       16.09      4.95 o 
   8   3  -5      312.32      312.72     30.24 o 
   9   3  -5        2.04        1.59      5.83 o 
  10   3  -5       33.28        0.45     16.99 o 
  11   3  -5        1.05       -0.13     17.29 o 
   1   4  -5     2003.82     2089.17     44.96 o 
   2   4  -5     1488.03     1522.44     35.36 o 
   3   4  -5      530.04      525.67     13.89 o 
   4   4  -5      172.84      180.68     11.13 o 
   5   4  -5      315.49      322.69     13.78 o 
   6   4  -5      223.72      239.33     13.12 o 
   7   4  -5        5.19        8.01      5.34 o 
   8   4  -5       59.23       52.09      7.79 o 
   9   4  -5      136.52      125.18     27.09 o 
  10   4  -5       24.37       -5.08     17.62 o 
   0   5  -5       16.30       13.03     13.38 o 
   1   5  -5      420.11      398.56     21.08 o 
   2   5  -5      105.85      106.63     10.64 o 
   3   5  -5     1440.45     1449.19     36.72 o 
   4   5  -5      452.01      461.54     22.66 o 
   5   5  -5      259.54      259.72     15.87 o 
   6   5  -5       15.19       18.42      6.62 o 
   7   5  -5      524.66      428.39     42.61 o 
   8   5  -5        7.30        4.75      6.39 o 
   9   5  -5       30.35       10.88      8.88 o 
  10   5  -5        1.17       11.44      9.61 o 
   1   6  -5       65.67       68.92      9.80 o 
   2   6  -5     1330.09     1265.88     50.78 o 
   3   6  -5       19.17       39.93     11.55 o 
   4   6  -5      201.66      216.13     17.93 o 
   5   6  -5       35.12       43.80      8.14 o 
   6   6  -5      531.02      562.13     27.21 o 
   7   6  -5       12.55        5.86      7.22 o 
   8   6  -5       24.62       16.02      8.42 o 
   9   6  -5        9.19        1.76      9.06 o 
   0   7  -5      131.69      152.36     32.57 o 
   1   7  -5      219.76      241.67     15.88 o 
   2   7  -5        4.17       18.49     12.05 o 
   3   7  -5      157.55      165.17     17.55 o 
   4   7  -5      498.60      509.12     21.81 o 
   5   7  -5      135.68      169.08     13.83 o 
   6   7  -5       90.20       85.70     12.19 o 
   7   7  -5      162.41      177.62     15.50 o 
   8   7  -5       27.37       21.60     10.44 o 
   9   7  -5        7.70        0.97     12.87 o 
   1   8  -5      368.95      354.15     27.92 o 
   2   8  -5        0.54        6.96     16.08 o 
   3   8  -5      394.07      398.77     24.27 o 
   4   8  -5       70.29       79.99     14.56 o 
   5   8  -5      143.68      134.42     12.74 o 
   6   8  -5       19.27        0.09      8.93 o 
   7   8  -5        6.57        8.83      9.40 o 
   8   8  -5        2.50       -3.97     17.97 o 
   0   9  -5      690.41      671.31     62.29 o 
   1   9  -5       42.03       19.95     14.92 o 
   2   9  -5        5.55       -4.70     13.05 o 
   3   9  -5       66.04       51.47     15.49 o 
   4   9  -5      133.59      149.27     34.69 o 
   5   9  -5       19.52        6.49     11.10 o 
   6   9  -5        9.32       10.43     10.26 o 
   7   9  -5       35.95       16.89     10.85 o 
   1  10  -5      143.71      120.25     22.94 o 
   2  10  -5      123.25      117.95     21.11 o 
   3  10  -5        3.81       24.66     19.37 o 
   4  10  -5        4.53        9.51     11.61 o 
   5  10  -5       70.68       66.53     19.07 o 
   0  11  -5        6.51       -6.91     30.95 o 
   1  11  -5       39.12       40.27     15.13 o 
   2  11  -5       13.61       19.97     18.01 o 
   3  11  -5       49.57       45.54     16.71 o 
   0   0  -4      689.93      583.38     18.53 o 
   2   0  -4      125.85      128.75     25.54 o 
   4   0  -4     9832.11    10150.38    391.12 o 
   6   0  -4      165.65      170.61      7.54 o 
   8   0  -4      533.52      530.79     59.35 o 
  10   0  -4       20.07        4.57      6.98 o 
   1   1  -4     2721.33     2604.95     40.28 o 
   2   1  -4     2280.88     2235.73     40.98 o 
   3   1  -4     2507.96     2448.85     33.41 o 
   4   1  -4     1231.06     1294.51     18.99 o 
   5   1  -4      962.60      932.26     29.42 o 
   6   1  -4      142.99      143.70     10.94 o 
   7   1  -4      130.98      129.29      8.09 o 
   8   1  -4       51.05       40.38      4.69 o 
   9   1  -4      219.57      143.54     24.37 o 
  10   1  -4       40.02        7.18      5.82 o 
  11   1  -4        9.97       -1.91     14.32 o 
   0   2  -4      149.48      116.24      9.81 o 
   1   2  -4     2948.05     3090.08     46.86 o 
   2   2  -4     1295.37     1366.42     23.18 o 
   3   2  -4     3212.22     3233.70     75.76 o 
   4   2  -4       43.20       26.76      4.61 o 
   5   2  -4      195.19      197.33      6.99 o 
   6   2  -4        5.88       10.19      3.98 o 
   7   2  -4      715.68      739.92     29.47 o 
   8   2  -4      201.91      187.78     10.11 o 
   9   2  -4       58.85       38.98      8.20 o 
  10   2  -4       49.73       14.65      7.26 o 
  11   2  -4       40.31       -1.72     16.17 o 
   1   3  -4      465.38      464.79     14.55 o 
   2   3  -4     7198.08     7386.89    109.16 o 
   3   3  -4      316.12      306.04     10.53 o 
   4   3  -4       40.98       64.46     13.39 o 
   5   3  -4       11.56        1.37      4.04 o 
   6   3  -4      900.05      965.83     21.23 o 
   7   3  -4       15.23       12.76      4.93 o 
   8   3  -4      381.20      376.93     38.98 o 
   9   3  -4       13.16        7.79      6.39 o 
  10   3  -4       63.41       24.11     11.70 o 
  11   3  -4        3.02        4.75     28.38 o 
   0   4  -4        3.77       25.17      8.03 o 
   1   4  -4     3036.15     3001.44     59.25 o 
   2   4  -4     1214.59     1201.72     25.39 o 
   3   4  -4      512.37      449.58     18.38 o 
   4   4  -4      588.83      585.27     18.00 o 
   5   4  -4      296.75      316.97     17.44 o 
   6   4  -4        6.84       12.98      5.13 o 
   7   4  -4      185.54      168.03     11.86 o 
   8   4  -4      334.77      344.48     20.42 o 
   9   4  -4       45.32       13.78      6.60 o 
  10   4  -4       37.38       18.76      6.37 o 
   1   5  -4      641.40      580.97     20.84 o 
   2   5  -4       16.82       12.04      6.20 o 
   3   5  -4      743.79      697.70     19.71 o 
   4   5  -4       83.09       94.47     12.93 o 
   5   5  -4      598.17      647.66     19.60 o 
   6   5  -4      160.32      165.52     11.86 o 
   7   5  -4      212.60      217.30     24.17 o 
   8   5  -4       50.74       25.81      7.84 o 
   9   5  -4      212.80      239.95     27.63 o 
  10   5  -4        7.48       19.40     10.60 o 
   0   6  -4     1215.54     1154.62     38.04 o 
   1   6  -4       28.29       29.86      8.38 o 
   2   6  -4      266.96      258.38     14.56 o 
   3   6  -4      133.94      162.34     13.92 o 
   4   6  -4     1418.54     1499.32     40.18 o 
   5   6  -4      176.10      167.63     12.85 o 
   6   6  -4       62.81       66.81     11.02 o 
   7   6  -4       10.42       12.46      7.02 o 
   8   6  -4      130.79      128.50     25.40 o 
   9   6  -4       18.41       21.97     15.85 o 
  10   6  -4       10.47       -5.08     12.45 o 
   1   7  -4      211.98      189.00     14.27 o 
   2   7  -4      621.23      582.09     29.41 o 
   3   7  -4      361.73      355.56     23.39 o 
   4   7  -4       56.03       76.92     11.34 o 
   5   7  -4      364.02      438.65     23.62 o 
   6   7  -4      160.82      218.92     20.05 o 
   7   7  -4       31.99       28.13     11.14 o 
   8   7  -4        5.98       -2.91      7.09 o 
   9   7  -4       21.75       14.88      9.51 o 
   0   8  -4      242.78      256.76     28.11 o 
   1   8  -4      576.86      576.00     26.29 o 
   2   8  -4       17.50       24.94     11.88 o 
   3   8  -4      285.77      275.55     20.92 o 
   4   8  -4        6.64       -4.70     10.31 o 
   5   8  -4      202.67      250.36     18.20 o 
   6   8  -4       13.29        6.03     11.70 o 
   7   8  -4      106.46      107.44     13.56 o 
   8   8  -4        3.34        4.50      9.38 o 
   1   9  -4       57.92       40.98     14.08 o 
   2   9  -4      350.54      380.99     22.51 o 
   3   9  -4      126.69      108.13     19.58 o 
   4   9  -4       59.76       53.25     16.03 o 
   5   9  -4       25.13       25.65     11.78 o 
   6   9  -4      140.37      135.78     13.82 o 
   7   9  -4        3.11       -5.01      7.03 o 
   0  10  -4      302.98      335.22     47.45 o 
   1  10  -4      116.19      115.13     18.98 o 
   2  10  -4       11.80        2.27     14.27 o 
   3  10  -4       30.82       23.99     16.71 o 
   4  10  -4       83.50       90.87     22.77 o 
   5  10  -4       26.35       15.81     10.61 o 
   6  10  -4        5.33       -9.97     11.76 o 
   1  11  -4       37.89       29.78     16.81 o 
   2  11  -4        2.43       -8.94     13.42 o 
   3  11  -4       33.18       42.01     15.00 o 
   2   0  -3    14099.91    13917.55    522.57 o 
   4   0  -3    10615.38    11547.33    216.98 o 
   6   0  -3      338.85      367.50     12.35 o 
   8   0  -3      201.85      183.91     12.12 o 
  10   0  -3      207.02      116.34     39.07 o 
   0   1  -3    15532.62    15368.72    385.30 o 
   1   1  -3     2522.98     2567.97     40.67 o 
   2   1  -3       17.52       19.13      4.06 o 
   3   1  -3     3309.32     3430.24     56.53 o 
   4   1  -3      391.76      393.13      8.22 o 
   5   1  -3      598.90      576.28     11.81 o 
   6   1  -3      487.11      494.90     11.83 o 
   7   1  -3      524.23      522.80     12.52 o 
   8   1  -3      154.29      170.66     16.86 o 
   9   1  -3       47.59       31.87      5.38 o 
  10   1  -3       50.73       16.04      6.75 o 
  11   1  -3       74.06       -5.81     26.99 o 
   1   2  -3     3505.58     3305.68     48.33 o 
   2   2  -3      767.16      755.18     17.73 o 
   3   2  -3     1028.45      985.67     23.11 o 
   4   2  -3      244.23      257.23     11.52 o 
   5   2  -3     1504.81     1504.23     25.22 o 
   6   2  -3      446.16      451.56     16.49 o 
   7   2  -3      319.93      301.09     12.77 o 
   8   2  -3       32.38       21.68      6.80 o 
   9   2  -3      206.66      165.59     22.22 o 
  10   2  -3       59.95       21.77      5.71 o 
  11   2  -3        5.39       -4.42     24.42 o 
   0   3  -3     9613.80     9425.95    236.79 o 
   1   3  -3     1863.45     1974.43     36.56 o 
   2   3  -3     7421.47     7930.51    135.30 o 
   3   3  -3       25.69       27.69      5.95 o 
   4   3  -3     1612.74     1540.72     26.21 o 
   5   3  -3        0.89        5.88      5.02 o 
   6   3  -3       98.11       92.16      7.46 o 
   7   3  -3       52.60       46.15      7.02 o 
   8   3  -3      513.26      466.37     31.26 o 
   9   3  -3       32.63       30.37      5.91 o 
  10   3  -3       46.62       14.00      6.16 o 
  11   3  -3        2.62        7.82      7.80 o 
   1   4  -3     2689.79     2599.61     43.85 o 
   2   4  -3     1088.64     1007.41     25.11 o 
   3   4  -3      548.93      550.25     14.29 o 
   4   4  -3      560.41      569.46     14.82 o 
   5   4  -3      828.38      884.89     19.34 o 
   6   4  -3      361.60      403.01     16.24 o 
   7   4  -3      139.08      135.77     10.10 o 
   8   4  -3        4.19        0.82      5.91 o 
   9   4  -3      105.37      147.88     23.00 o 
  10   4  -3       78.27       48.51     13.05 o 
  11   4  -3        0.08       -2.53      9.44 o 
   0   5  -3      181.88      190.63     17.23 o 
   1   5  -3      802.72      670.18     19.82 o 
   2   5  -3     1061.08     1103.31     29.30 o 
   3   5  -3     1053.29     1024.31     29.40 o 
   4   5  -3      204.38      228.40     14.62 o 
   5   5  -3      550.59      498.12     19.82 o 
   6   5  -3       46.41       37.73     10.68 o 
   7   5  -3      183.23      184.27     13.04 o 
   8   5  -3       35.67       24.76     10.17 o 
   9   5  -3       45.87       34.48     10.38 o 
  10   5  -3        3.09       11.52      8.61 o 
   1   6  -3      233.38      237.89     13.73 o 
   2   6  -3     1934.29     1810.59     43.26 o 
   3   6  -3       63.63       58.21      9.52 o 
   4   6  -3      208.11      211.29     16.97 o 
   5   6  -3      122.26      125.09     12.86 o 
   6   6  -3      421.57      425.59     20.28 o 
   7   6  -3       39.95       36.95      9.35 o 
   8   6  -3       24.81       28.63     14.16 o 
   9   6  -3       20.04        9.67     10.34 o 
  10   6  -3       71.18       61.78     18.02 o 
   0   7  -3      525.76      543.08     34.04 o 
   1   7  -3      248.62      206.24     17.26 o 
   2   7  -3       97.70       98.62     16.25 o 
   3   7  -3     1083.15     1077.07     39.43 o 
   4   7  -3      251.95      255.11     16.34 o 
   5   7  -3       61.15       64.82     11.27 o 
   6   7  -3      170.25      201.00     15.28 o 
   7   7  -3       93.49      117.85     15.18 o 
   8   7  -3       89.39       87.66     13.20 o 
   9   7  -3       10.96       22.68     10.59 o 
   1   8  -3      576.63      500.67     32.65 o 
   2   8  -3       29.27       35.47     13.10 o 
   3   8  -3      131.72      177.28     14.73 o 
   4   8  -3      109.50      101.62     16.69 o 
   5   8  -3      288.23      265.58     17.38 o 
   6   8  -3        2.78       -7.59      7.59 o 
   7   8  -3       54.17       51.42     13.13 o 
   8   8  -3        7.61        5.45     14.39 o 
   0   9  -3      732.04      716.85     58.65 o 
   1   9  -3       78.12       74.56     15.28 o 
   2   9  -3       10.29        0.69      9.18 o 
   3   9  -3      187.60      180.00     22.22 o 
   4   9  -3      326.92      376.12     25.28 o 
   5   9  -3       35.58       35.63     14.70 o 
   6   9  -3       28.54       21.98     13.44 o 
   7   9  -3        8.63       10.55      8.58 o 
   1  10  -3      137.30      138.10     23.05 o 
   2  10  -3      107.96       94.26     21.43 o 
   3  10  -3       49.43       63.07     15.24 o 
   4  10  -3        2.74       18.12     14.13 o 
   5  10  -3       58.88       76.83     14.63 o 
   6  10  -3       43.95       30.20     11.64 o 
   0  11  -3        7.10       17.93     18.87 o 
   1  11  -3       75.72       39.09     20.90 o 
   2  11  -3       12.51       -5.03     12.29 o 
   3  11  -3       45.62      105.43     22.54 o 
   4  11  -3        2.36        4.11     11.37 o 
   2   0  -2    23755.83    22907.55   1218.33 o 
   4   0  -2     6586.83     6754.24    117.18 o 
   6   0  -2      229.69      203.71      9.97 o 
   8   0  -2      412.52      406.69     18.83 o 
  10   0  -2       51.01       26.69     10.46 o 
   1   1  -2     5545.05     5634.75     72.16 o 
   2   1  -2     3111.01     3386.23     43.56 o 
   3   1  -2     2167.12     2125.65     28.75 o 
   4   1  -2       93.53      102.69      6.91 o 
   5   1  -2     1719.06     1755.64     25.73 o 
   6   1  -2      955.54      892.74     16.41 o 
   7   1  -2      103.64      121.97     10.44 o 
   8   1  -2      126.87      104.68      7.93 o 
   9   1  -2      142.12      129.65     10.22 o 
  10   1  -2      131.58       82.82     14.94 o 
  11   1  -2        9.97       -1.21      5.52 o 
   0   2  -2       73.79       61.31     11.32 o 
   1   2  -2     3840.99     4150.64     71.74 o 
   2   2  -2     2019.26     2135.15     31.32 o 
   3   2  -2     1304.40     1199.07     18.46 o 
   4   2  -2      510.63      513.21     12.28 o 
   5   2  -2      982.29      982.85     19.21 o 
   6   2  -2       76.43       77.94      7.26 o 
   7   2  -2      681.27      640.68     15.58 o 
   8   2  -2       24.29       27.27      6.63 o 
   9   2  -2       65.99       58.87      7.69 o 
  10   2  -2       19.95       16.55      5.26 o 
  11   2  -2      107.46       41.42     18.31 o 
   1   3  -2      824.40      830.00     21.35 o 
   2   3  -2     6283.36     6177.42    100.69 o 
   3   3  -2      100.52       86.24      6.11 o 
   4   3  -2      131.88      120.10      8.29 o 
   5   3  -2       52.74       47.25      7.72 o 
   6   3  -2     2994.56     3196.22    115.95 o 
   7   3  -2       34.36       34.77      6.89 o 
   8   3  -2       80.30       98.01     10.58 o 
   9   3  -2       14.08       12.19      6.11 o 
  10   3  -2       62.05       46.70      9.84 o 
  11   3  -2        0.58        7.13      8.23 o 
   0   4  -2     1189.23     1119.59     44.74 o 
   1   4  -2     1885.49     1877.52     37.84 o 
   2   4  -2      200.12      207.48     11.38 o 
   3   4  -2     1222.33     1142.59     24.77 o 
   4   4  -2     1002.18      927.39     21.73 o 
   5   4  -2      530.02      510.33     15.69 o 
   6   4  -2      123.69      138.30     13.44 o 
   7   4  -2      386.78      355.61     38.04 o 
   8   4  -2       15.56        9.16      5.84 o 
   9   4  -2       30.63       19.10      7.57 o 
  10   4  -2       17.02       13.24      6.54 o 
  11   4  -2       14.17        7.29     12.54 o 
   1   5  -2     1964.87     1847.11     45.36 o 
   2   5  -2      184.27      158.16     15.45 o 
   3   5  -2      335.64      287.12     12.99 o 
   4   5  -2       13.66       27.48      8.28 o 
   5   5  -2     1301.06     1426.41     32.39 o 
   6   5  -2        2.81       -3.61      6.71 o 
   7   5  -2       67.43       66.78     10.31 o 
   8   5  -2       40.96       26.44      9.64 o 
   9   5  -2      215.12      237.54     34.72 o 
  10   5  -2       23.83        9.43      7.91 o 
   0   6  -2     5395.77     5430.17    152.21 o 
   1   6  -2      291.28      300.24     15.13 o 
   2   6  -2      300.32      266.70     16.98 o 
   3   6  -2       20.68       17.54     10.60 o 
   4   6  -2     1113.64     1190.61     29.42 o 
   5   6  -2       87.08       71.53     11.01 o 
   6   6  -2       82.90       72.94     10.37 o 
   7   6  -2        4.51        6.29      6.92 o 
   8   6  -2      146.33      156.54     20.73 o 
   9   6  -2        9.06       -2.47      8.16 o 
  10   6  -2       25.17       28.05     11.74 o 
   1   7  -2      692.99      678.22     27.47 o 
   2   7  -2      363.56      338.84     23.50 o 
   3   7  -2      721.57      661.19     30.99 o 
   4   7  -2       25.72       41.83     10.36 o 
   5   7  -2       68.85       65.88     11.71 o 
   6   7  -2      223.30      259.17     25.54 o 
   7   7  -2       39.37       41.95     11.10 o 
   8   7  -2       14.17       15.97     11.55 o 
   9   7  -2       15.97       26.34     17.36 o 
   0   8  -2      193.22      183.08     34.19 o 
   1   8  -2      350.99      373.74     25.86 o 
   2   8  -2       11.59       -1.19     10.35 o 
   3   8  -2      205.52      147.84     16.84 o 
   4   8  -2       89.85       89.56     13.88 o 
   5   8  -2      165.58      188.03     15.09 o 
   6   8  -2       35.69       39.37     14.39 o 
   7   8  -2      335.94      351.76     26.50 o 
   8   8  -2       16.89       26.16     10.92 o 
   1   9  -2       83.27       70.87     15.29 o 
   2   9  -2      283.51      298.47     25.82 o 
   3   9  -2      155.02      183.12     26.74 o 
   4   9  -2       64.62       65.82     12.81 o 
   5   9  -2       17.41       16.96      9.70 o 
   6   9  -2      180.54      155.94     20.77 o 
   7   9  -2        1.83        6.43      9.40 o 
   0  10  -2      287.46      295.37     34.64 o 
   1  10  -2      105.50      139.14     21.09 o 
   2  10  -2       14.21        8.87     13.65 o 
   3  10  -2      115.57      108.10     22.03 o 
   4  10  -2      205.11      241.89     21.95 o 
   5  10  -2       16.46       -0.41     12.08 o 
   6  10  -2        7.92        8.87     11.16 o 
   1  11  -2      111.10       90.43     18.99 o 
   2  11  -2       39.43       40.77     18.93 o 
   3  11  -2       64.98       62.32     16.16 o 
   4  11  -2        0.95      -17.76     17.76 o 
   2   0  -1     8014.40     8292.91    374.13 o 
   4   0  -1       76.25       73.77      8.34 o 
   6   0  -1      771.90      678.80     21.48 o 
   8   0  -1       66.75       62.38     11.75 o 
  10   0  -1      199.06      202.87     42.79 o 
   1   1  -1     6788.30     7031.95     88.55 o 
   2   1  -1     5551.26     5479.38     74.12 o 
   3   1  -1     1091.17     1022.98     17.21 o 
   4   1  -1     1130.05     1073.73     18.90 o 
   5   1  -1      790.36      775.01     15.93 o 
   6   1  -1      258.46      240.87      8.39 o 
   7   1  -1      446.79      422.66     13.11 o 
   8   1  -1      502.94      512.57     13.79 o 
   9   1  -1       20.18       15.68      5.07 o 
  10   1  -1       66.65       42.49      7.00 o 
  11   1  -1      100.51       32.87     11.24 o 
   1   2  -1     4976.62     4911.05     81.00 o 
   2   2  -1     1240.51     1151.49     20.11 o 
   3   2  -1      604.83      489.90     10.24 o 
   4   2  -1      115.55      127.83      6.78 o 
   5   2  -1     2880.72     3050.78     44.08 o 
   6   2  -1      760.49      758.39     17.68 o 
   7   2  -1      266.68      279.60     11.19 o 
   8   2  -1        7.16        4.79      5.66 o 
   9   2  -1      195.05      217.88     15.97 o 
  10   2  -1       22.62       21.42      7.29 o 
  11   2  -1        8.76        7.64      7.55 o 
   0   3  -1      564.89      436.67     21.46 o 
   1   3  -1      497.07      513.26     15.31 o 
   2   3  -1     3097.16     3208.45     52.15 o 
   3   3  -1      180.41      182.32      7.89 o 
   4   3  -1     7843.19     7958.76    281.60 o 
   5   3  -1      156.17      144.39      7.33 o 
   6   3  -1      398.35      407.02     17.93 o 
   7   3  -1       11.29       10.08      7.46 o 
   8   3  -1      190.29      181.84     12.19 o 
   9   3  -1        1.66        3.07      5.29 o 
  10   3  -1       19.10       13.77      6.87 o 
  11   3  -1        3.03        3.60      5.91 o 
   1   4  -1     1159.08     1078.76     24.10 o 
   2   4  -1      821.53      752.88     22.78 o 
   3   4  -1     1339.54     1357.14     23.44 o 
   4   4  -1      318.64      366.02     15.74 o 
   5   4  -1     1850.37     1985.50     40.18 o 
   6   4  -1      704.40      732.07     21.92 o 
   7   4  -1       44.10       39.95     11.15 o 
   8   4  -1        1.90        6.35      6.17 o 
   9   4  -1      188.53      196.74     14.10 o 
  10   4  -1       50.90       46.35      8.39 o 
  11   4  -1        4.20        4.25      8.61 o 
   0   5  -1     1166.46     1120.96     38.27 o 
   1   5  -1     2624.77     2640.77     54.21 o 
   2   5  -1      521.31      558.21     20.14 o 
   3   5  -1      317.32      310.68     14.60 o 
   4   5  -1       10.40       27.03      7.99 o 
   5   5  -1      335.56      350.31     17.52 o 
   6   5  -1       17.49        9.28      7.07 o 
   7   5  -1      154.31      149.69     17.04 o 
   8   5  -1      146.58      150.99     15.36 o 
   9   5  -1       30.02       21.37      9.95 o 
  10   5  -1        5.52        6.44      9.14 o 
   1   6  -1      349.98      362.61     21.90 o 
   2   6  -1     2701.31     2689.27     63.65 o 
   3   6  -1        5.77       18.01      8.77 o 
   4   6  -1       49.01       59.40      9.51 o 
   5   6  -1      345.67      375.52     19.56 o 
   6   6  -1      367.35      372.32     18.61 o 
   7   6  -1        3.66       -0.79      6.85 o 
   8   6  -1       31.58       41.81      9.68 o 
   9   6  -1        7.67        4.14      8.02 o 
  10   6  -1       68.11       44.30     17.93 o 
   0   7  -1     1714.09     1705.36     79.00 o 
   1   7  -1      980.56      873.75     35.30 o 
   2   7  -1       11.93       22.21     11.82 o 
   3   7  -1      637.52      698.15     32.39 o 
   4   7  -1      168.44      205.26     15.79 o 
   5   7  -1       48.33       48.81     10.83 o 
   6   7  -1       42.58       43.92     10.75 o 
   7   7  -1      162.23      177.96     15.46 o 
   8   7  -1       84.64       83.17     15.15 o 
   9   7  -1        1.42       10.18     10.14 o 
   1   8  -1      202.19      201.42     23.35 o 
   2   8  -1       25.92       37.41     11.60 o 
   3   8  -1      194.55      180.18     24.45 o 
   4   8  -1       76.89       64.18     14.81 o 
   5   8  -1      376.37      401.08     21.82 o 
   6   8  -1       16.62       23.25     12.01 o 
   7   8  -1       93.86       86.44     13.42 o 
   8   8  -1        4.58        6.07     16.64 o 
   0   9  -1      287.63      330.62     42.43 o 
   1   9  -1      165.86      192.00     22.11 o 
   2   9  -1       48.54       59.95     16.87 o 
   3   9  -1       42.12       14.90     11.73 o 
   4   9  -1      620.71      665.68     38.25 o 
   5   9  -1       18.33       19.42     11.50 o 
   6   9  -1       15.41       19.06     13.05 o 
   7   9  -1        8.77        5.11     12.25 o 
   1  10  -1      117.69      122.68     20.28 o 
   2  10  -1       68.47       64.17     17.11 o 
   3  10  -1      130.79      126.54     23.18 o 
   4  10  -1        7.12        7.10     14.47 o 
   5  10  -1       66.48       84.94     19.22 o 
   6  10  -1       56.06       68.33     21.36 o 
   0  11  -1       27.78       41.30     23.02 o 
   1  11  -1       72.42       69.52     22.88 o 
   2  11  -1        7.46      -13.10     13.10 o 
   3  11  -1       44.69       59.53     15.96 o 
   4  11  -1        4.12       16.33     22.92 o 
   2   0   0       15.80       19.77     11.55 o 
   4   0   0      488.10      449.12     19.02 o 
   6   0   0       42.42       38.41      6.04 o 
   8   0   0      110.10      140.49     15.32 o 
  10   0   0       94.95      105.76     42.44 o 
   1   1   0     8326.60     8671.37    112.01 o 
   2   1   0      220.77      259.26      7.69 o 
   3   1   0      309.99      253.88      9.04 o 
   4   1   0       11.66        9.11      4.93 o 
   5   1   0     2702.83     2851.08     40.55 o 
   6   1   0      199.03      162.73      8.35 o 
   7   1   0      138.10      144.72     10.85 o 
   8   1   0       56.15       60.42      8.27 o 
   9   1   0      115.92      108.53      8.11 o 
  10   1   0      196.15      182.90     18.10 o 
  11   1   0        5.15        5.62      5.40 o 
   0   2   0     8303.49     9189.51    211.42 o 
   1   2   0     2177.08     2063.87     36.47 o 
   2   2   0       15.98       12.45      5.34 o 
   3   2   0      548.83      453.43     10.72 o 
   4   2   0      674.31      624.51     13.51 o 
   5   2   0     1048.24     1062.62     21.25 o 
   6   2   0      132.76      125.50      9.11 o 
   7   2   0      833.01      814.89     25.02 o 
   8   2   0       39.53       55.41      8.21 o 
   9   2   0       55.48       51.09      7.81 o 
  10   2   0        1.51       -3.16      6.96 o 
  11   2   0      161.14      114.16     12.89 o 
   1   3   0       59.66       54.36      7.28 o 
   2   3   0     2950.50     2558.01     44.71 o 
   3   3   0        0.10        3.66      5.13 o 
   4   3   0      151.79      173.79      9.27 o 
   5   3   0      303.32      302.39     13.50 o 
   6   3   0     4541.44     4730.85    190.79 o 
   7   3   0        6.05       11.28      7.21 o 
   8   3   0        2.62        1.70      4.54 o 
   9   3   0        2.36        4.74      5.25 o 
  10   3   0      144.99      144.74     32.89 o 
  11   3   0        0.04        3.30      9.66 o 
   0   4   0     4187.46     4076.24     96.51 o 
   1   4   0      479.39      423.02     16.63 o 
   2   4   0       39.24       43.71      7.13 o 
   3   4   0     1860.08     1887.49     31.37 o 
   4   4   0      418.08      386.99     12.26 o 
   5   4   0     1261.23     1324.08     28.51 o 
   6   4   0       63.02       56.20      9.71 o 
   7   4   0      145.91      147.08     16.30 o 
   8   4   0        1.01       -1.09      5.30 o 
   9   4   0       51.82       43.07      8.58 o 
  10   4   0        6.94        9.74      6.91 o 
  11   4   0       12.91        2.35      7.66 o 
   1   5   0     2847.47     2765.69     53.69 o 
   2   5   0      397.18      343.16     17.21 o 
   3   5   0      259.22      205.01     12.31 o 
   4   5   0        1.55       13.63      6.80 o 
   5   5   0     1162.67     1260.30     28.21 o 
   6   5   0       33.76       30.46     10.74 o 
   7   5   0       27.89       35.82      7.03 o 
   8   5   0       28.65       36.55      9.23 o 
   9   5   0      179.89      222.97     29.40 o 
  10   5   0       30.90        8.45      8.00 o 
   0   6   0     7753.60     7729.19    216.27 o 
   1   6   0      694.82      628.84     23.40 o 
   2   6   0      137.38      140.17     16.29 o 
   3   6   0      134.50      129.00     10.49 o 
   4   6   0      700.03      727.04     24.01 o 
   5   6   0      180.61      187.60     15.95 o 
   6   6   0       72.29       85.35     10.88 o 
   7   6   0       17.32       25.49     11.13 o 
   8   6   0      207.93      216.62     27.53 o 
   9   6   0        0.26      -11.27     11.33 o 
  10   6   0       27.01       24.12     11.89 o 
   1   7   0     1797.42     1746.52     47.49 o 
   2   7   0       92.45       99.00     17.12 o 
   3   7   0      268.90      238.46     15.00 o 
   4   7   0        0.66        5.92      7.60 o 
   5   7   0       18.38       21.78      9.69 o 
   6   7   0      321.81      358.45     20.67 o 
   7   7   0       26.91       17.10     10.72 o 
   8   7   0        0.34       -5.66      7.18 o 
   9   7   0        1.99       11.80     10.05 o 
   0   8   0       90.65       59.93     19.63 o 
   1   8   0        3.62       10.72     10.75 o 
   2   8   0       97.24       90.11     14.84 o 
   3   8   0      619.77      617.77     23.06 o 
   4   8   0      136.86      125.14     13.61 o 
   5   8   0      173.10      213.37     19.73 o 
   6   8   0        0.01       -2.33      7.88 o 
   7   8   0      296.16      330.83     22.15 o 
   8   8   0        8.30       24.24     13.66 o 
   1   9   0      424.04      394.66     29.61 o 
   2   9   0      435.06      437.71     22.55 o 
   3   9   0        0.17       -4.43      9.67 o 
   4   9   0       12.91       38.05     13.02 o 
   5   9   0       12.55       29.36     12.81 o 
   6   9   0      138.49      186.27     18.90 o 
   7   9   0        1.36        4.70     11.03 o 
   0  10   0      321.20      345.57     37.40 o 
   1  10   0       54.06       49.79     16.45 o 
   2  10   0        2.46       11.79     14.03 o 
   3  10   0      113.71      162.85     29.49 o 
   4  10   0      301.70      412.29     49.11 o 
   5  10   0       14.69       36.94     13.88 o 
   6  10   0        0.60       12.52     11.34 o 
   1  11   0      187.41      225.22     27.11 o 
   2  11   0       69.24       50.99     25.99 o 
   3  11   0       58.04       59.74     18.43 o 
   4  11   0        0.02        2.28     10.61 o 
   2   0   1     7947.67     8022.69    171.74 o 
   4   0   1       79.61       85.36     10.63 o 
   6   0   1      812.89      740.93     44.25 o 
   8   0   1       68.52       96.02     13.04 o 
  10   0   1      190.83      203.85     18.54 o 
   1   1   1     6775.24     6971.37     86.43 o 
   2   1   1     5501.79     5587.74     73.79 o 
   3   1   1     1192.99     1029.69     17.10 o 
   4   1   1     1121.47     1079.40     18.71 o 
   5   1   1      776.30      796.21     18.39 o 
   6   1   1      237.90      234.14      9.92 o 
   7   1   1      447.53      423.58     14.60 o 
   8   1   1      508.51      496.87     18.73 o 
   9   1   1       17.22       10.42      6.64 o 
  10   1   1       71.93       48.71      8.08 o 
  11   1   1       97.78       41.91      9.52 o 
   1   2   1     4728.51     4901.43     68.39 o 
   2   2   1     1286.78     1164.50     20.64 o 
   3   2   1      521.93      489.31     13.95 o 
   4   2   1      123.48      114.52      6.95 o 
   5   2   1     2885.73     3130.56     66.07 o 
   6   2   1      751.62      764.40     15.57 o 
   7   2   1      283.43      285.73     12.58 o 
   8   2   1       10.20       -1.21      6.57 o 
   9   2   1      199.74      219.46     18.69 o 
  10   2   1       24.56       27.95      7.77 o 
  11   2   1        9.08       15.01      7.99 o 
   0   3   1      529.84      456.69     21.70 o 
   1   3   1      520.95      488.81     15.19 o 
   2   3   1     3031.89     3192.22     49.73 o 
   3   3   1      170.38      185.58      8.95 o 
   4   3   1     7846.01     8209.85    126.40 o 
   5   3   1      150.98      149.36      7.99 o 
   6   3   1      418.48      428.38     21.31 o 
   7   3   1       11.98       13.45      7.57 o 
   8   3   1      174.44      186.97     13.04 o 
   9   3   1        1.38        2.01      7.45 o 
  10   3   1       19.62        8.54      9.59 o 
  11   3   1        3.34       18.00     11.31 o 
   1   4   1     1124.02     1055.40     26.27 o 
   2   4   1      872.41      770.95     17.39 o 
   3   4   1     1432.73     1370.09     23.31 o 
   4   4   1      336.61      368.43     12.43 o 
   5   4   1     1882.87     2038.33     43.01 o 
   6   4   1      709.40      721.13     21.08 o 
   7   4   1       44.87       58.82     10.30 o 
   8   4   1        3.77        4.83      7.66 o 
   9   4   1      183.09      209.50     19.66 o 
  10   4   1       50.58       36.40      9.44 o 
  11   4   1        3.12       -5.20     10.38 o 
   0   5   1     1155.87     1141.76     39.31 o 
   1   5   1     2630.40     2630.87     51.41 o 
   2   5   1      528.95      547.44     24.23 o 
   3   5   1      412.29      315.67     13.81 o 
   4   5   1        6.88        9.81      8.23 o 
   5   5   1      331.14      351.65     16.42 o 
   6   5   1       14.63       14.90      8.25 o 
   7   5   1      136.16      168.68     12.31 o 
   8   5   1      150.82      120.11     16.87 o 
   9   5   1       26.99       31.79     12.23 o 
  10   5   1        5.64        7.58      7.84 o 
   1   6   1      351.82      341.79     18.35 o 
   2   6   1     2666.33     2623.86     57.80 o 
   3   6   1        4.81        7.13      9.32 o 
   4   6   1       60.04       50.49     10.45 o 
   5   6   1      352.42      383.83     16.88 o 
   6   6   1      378.10      355.00     18.83 o 
   7   6   1        4.29        5.57      6.78 o 
   8   6   1       32.30        5.14     13.61 o 
   9   6   1        7.38       20.38     10.08 o 
  10   6   1       65.67       64.26     28.08 o 
   0   7   1     1636.81     1695.84     65.55 o 
   1   7   1      927.36      862.21     32.55 o 
   2   7   1       11.69        6.72     10.72 o 
   3   7   1      664.73      709.03     24.54 o 
   4   7   1      186.60      203.74     17.43 o 
   5   7   1       60.34       58.98     11.15 o 
   6   7   1       38.60       47.84     10.31 o 
   7   7   1      170.78      183.07     15.59 o 
   8   7   1       88.71       82.50     15.19 o 
   9   7   1        2.22        8.12     12.83 o 
   1   8   1      139.43      199.61     26.89 o 
   2   8   1       31.01       17.31     12.54 o 
   3   8   1      226.31      225.08     23.82 o 
   4   8   1       74.10       69.71     14.43 o 
   5   8   1      362.16      417.82     23.79 o 
   6   8   1       13.05        4.82     10.56 o 
   7   8   1       96.86       97.90     13.63 o 
   8   8   1        4.81        8.42     10.77 o 
   0   9   1      312.12      346.84     46.00 o 
   1   9   1      166.36      159.86     27.86 o 
   2   9   1       46.25       38.39     16.07 o 
   3   9   1       46.17       55.16     14.99 o 
   4   9   1      612.35      722.50     35.09 o 
   5   9   1       19.09       13.91     13.17 o 
   6   9   1       17.00       31.66     16.56 o 
   7   9   1        9.58        5.94     10.30 o 
   1  10   1      122.03      170.74     21.46 o 
   2  10   1       75.98       86.88     15.45 o 
   3  10   1      133.90      137.19     21.80 o 
   4  10   1        6.86       27.70     12.25 o 
   5  10   1       69.30       65.06     21.07 o 
   6  10   1       52.50       64.74     15.97 o 
   0  11   1       29.62       24.13     23.47 o 
   1  11   1       66.61       62.69     20.78 o 
   2  11   1        7.42       20.26     10.64 o 
   3  11   1       47.91       39.13     15.26 o 
   4  11   1        3.74        2.53     10.77 o 
   2   0   2    23950.99    23789.51   1198.02 o 
   4   0   2     6428.73     6660.97    148.57 o 
   6   0   2      202.18      194.43     17.65 o 
   8   0   2      446.89      427.12     23.62 o 
  10   0   2       52.17       39.95     12.11 o 
   1   1   2     5439.13     5462.45     98.43 o 
   2   1   2     3126.13     3476.09     49.37 o 
   3   1   2     2052.35     2092.94     28.37 o 
   4   1   2      103.95       80.80      5.84 o 
   5   1   2     1713.70     1741.01     32.89 o 
   6   1   2      981.50      944.13     21.11 o 
   7   1   2      118.67      125.43     10.41 o 
   8   1   2      115.60      129.51      9.21 o 
   9   1   2      147.54      138.85      9.73 o 
  10   1   2      123.39      133.03     21.96 o 
  11   1   2       11.55        6.83      5.93 o 
   0   2   2       40.77       66.92     17.78 o 
   1   2   2     4189.66     4118.98     61.62 o 
   2   2   2     1995.19     2199.17     33.23 o 
   3   2   2     1321.44     1200.06     21.72 o 
   4   2   2      522.49      493.76     11.84 o 
   5   2   2      991.72      975.45     22.53 o 
   6   2   2       75.12       80.33      6.49 o 
   7   2   2      656.18      641.26     37.07 o 
   8   2   2       16.08       18.76      7.02 o 
   9   2   2       58.12       56.08     10.81 o 
  10   2   2       16.72       16.51      9.66 o 
  11   2   2      109.54       62.49     15.02 o 
   1   3   2      798.18      850.64     17.19 o 
   2   3   2     6383.76     6315.78     93.22 o 
   3   3   2       95.17      100.57      9.03 o 
   4   3   2      134.17      120.83      8.50 o 
   5   3   2       54.93       42.36      7.27 o 
   6   3   2     2987.37     3337.11     64.15 o 
   7   3   2       34.94       35.83     10.18 o 
   8   3   2       97.58       98.50     15.72 o 
   9   3   2       14.75       16.71      7.91 o 
  10   3   2       65.87       64.69     14.48 o 
  11   3   2        0.52       -4.96      9.27 o 
   0   4   2     1252.36     1123.48     35.13 o 
   1   4   2     1978.73     1917.40     36.17 o 
   2   4   2      192.39      218.88     10.96 o 
   3   4   2     1104.27     1139.99     22.19 o 
   4   4   2      950.88      925.17     19.89 o 
   5   4   2      486.51      487.07     19.68 o 
   6   4   2      115.18      130.83     13.08 o 
   7   4   2      391.42      346.18     17.86 o 
   8   4   2        8.01        8.39      8.00 o 
   9   4   2       27.05       29.31     11.13 o 
  10   4   2       13.69        5.15      7.89 o 
  11   4   2       18.92       10.85     13.92 o 
   1   5   2     1948.35     1851.73     38.67 o 
   2   5   2      178.26      156.94     11.18 o 
   3   5   2      299.22      307.87     17.35 o 
   4   5   2       11.98       29.69      8.13 o 
   5   5   2     1323.34     1410.78     31.10 o 
   6   5   2        3.95        6.01      5.53 o 
   7   5   2       91.74       63.10      9.80 o 
   8   5   2       36.90       44.74     10.88 o 
   9   5   2      211.87      233.32     37.29 o 
  10   5   2       22.50       18.19     12.11 o 
   0   6   2     5413.71     5455.59    169.84 o 
   1   6   2      288.32      276.53     17.23 o 
   2   6   2      316.04      293.51     15.38 o 
   3   6   2       23.42       18.75      8.88 o 
   4   6   2     1098.77     1158.87     31.90 o 
   5   6   2       81.42       90.69     14.52 o 
   6   6   2       74.79       67.31      8.90 o 
   7   6   2        3.46       -0.83      6.56 o 
   8   6   2      154.50      159.86     11.86 o 
   9   6   2        8.00       24.13     18.90 o 
  10   6   2       26.22        2.80      8.49 o 
   1   7   2      745.41      688.34     28.70 o 
   2   7   2      357.67      378.23     18.70 o 
   3   7   2      668.82      687.83     26.88 o 
   4   7   2       29.25       17.28      9.62 o 
   5   7   2       58.33       56.91     11.67 o 
   6   7   2      229.80      229.60     21.35 o 
   7   7   2       32.67       37.59     11.14 o 
   8   7   2       11.89        6.16     10.37 o 
   9   7   2       17.06       15.89     11.06 o 
   0   8   2      172.52      181.79     26.63 o 
   1   8   2      439.62      390.48     24.24 o 
   2   8   2       11.42        9.46      8.98 o 
   3   8   2      176.59      185.30     16.65 o 
   4   8   2       97.47       91.23     12.23 o 
   5   8   2      172.92      197.39     18.18 o 
   6   8   2       38.00       32.67     12.07 o 
   7   8   2      331.37      368.32     22.83 o 
   8   8   2       17.07       18.64     11.73 o 
   1   9   2       84.68       85.52     16.55 o 
   2   9   2      298.45      341.26     21.28 o 
   3   9   2      141.05      155.30     21.26 o 
   4   9   2       61.23       76.26     15.75 o 
   5   9   2       17.29       15.68     13.32 o 
   6   9   2      175.40      205.27     20.24 o 
   7   9   2        2.18       -6.65     12.06 o 
   0  10   2      283.24      284.96     36.58 o 
   1  10   2       92.82       88.07     20.83 o 
   2  10   2       12.82       17.97     12.48 o 
   3  10   2      111.96       93.49     16.78 o 
   4  10   2      199.14      255.70     26.67 o 
   5  10   2       14.81       13.16     12.81 o 
   6  10   2        9.75       17.22     12.35 o 
   1  11   2      121.83      130.78     19.26 o 
   2  11   2       38.90       29.31     15.74 o 
   3  11   2       60.82       49.65     17.78 o 
   4  11   2        0.89      -14.15     14.15 o 
   2   0   3    13922.71    14296.54    535.97 o 
   4   0   3    10828.54    11421.64    270.06 o 
   6   0   3      409.29      343.40     15.67 o 
   8   0   3      175.30      177.78     12.54 o 
  10   0   3      191.72      204.62     53.18 o 
   0   1   3    15501.63    15043.38    452.33 o 
   1   1   3     2738.75     2560.69     31.73 o 
   2   1   3       17.52       16.29      3.74 o 
   3   1   3     3477.93     3455.56     41.23 o 
   4   1   3      391.12      388.90     11.60 o 
   5   1   3      566.87      565.60     15.87 o 
   6   1   3      459.01      489.83     14.91 o 
   7   1   3      510.79      537.25     16.27 o 
   8   1   3      169.80      181.28     17.02 o 
   9   1   3       42.51       34.14      6.25 o 
  10   1   3       56.99       28.69      6.98 o 
  11   1   3       69.98       13.67      8.16 o 
   1   2   3     3242.30     3326.89     51.34 o 
   2   2   3      833.74      765.72     14.87 o 
   3   2   3      976.21      992.73     17.27 o 
   4   2   3      230.20      244.65     16.45 o 
   5   2   3     1468.02     1509.56     25.49 o 
   6   2   3      436.26      426.27     16.08 o 
   7   2   3      352.23      331.47     16.33 o 
   8   2   3       37.13       40.28      7.55 o 
   9   2   3      213.88      219.71     34.42 o 
  10   2   3       63.40       34.33     11.27 o 
  11   2   3        4.73       -3.19     12.46 o 
   0   3   3     9470.45     9234.49    213.50 o 
   1   3   3     1902.11     2031.24     34.06 o 
   2   3   3     7325.51     7952.44    120.46 o 
   3   3   3       31.25       27.77      5.04 o 
   4   3   3     1566.01     1507.76     25.59 o 
   5   3   3        1.14        4.73      5.30 o 
   6   3   3       94.92       85.88      8.96 o 
   7   3   3       52.02       45.01      9.29 o 
   8   3   3      490.01      457.28     63.24 o 
   9   3   3       31.25       20.45      8.24 o 
  10   3   3       53.86       19.35     10.29 o 
  11   3   3        2.73       -9.50      9.50 o 
   1   4   3     2587.66     2639.64     41.49 o 
   2   4   3     1130.53     1031.90     22.19 o 
   3   4   3      627.01      570.12     17.44 o 
   4   4   3      586.10      547.42     14.82 o 
   5   4   3      834.93      849.88     20.66 o 
   6   4   3      367.69      368.56     15.32 o 
   7   4   3      138.91      127.39      9.20 o 
   8   4   3        4.45        8.06      6.85 o 
   9   4   3      118.28      123.40     19.33 o 
  10   4   3       80.73       23.00     11.36 o 
  11   4   3        0.02      -14.54     14.54 o 
   0   5   3      219.77      223.06     18.21 o 
   1   5   3      761.36      684.66     18.16 o 
   2   5   3     1072.38     1117.34     23.71 o 
   3   5   3     1102.92     1077.75     25.70 o 
   4   5   3      206.39      214.75     14.55 o 
   5   5   3      513.19      536.89     21.25 o 
   6   5   3       42.34       44.26      9.69 o 
   7   5   3      165.25      162.91     11.88 o 
   8   5   3       40.28       41.35      9.77 o 
   9   5   3       46.30       37.11     18.93 o 
  10   5   3        2.61        4.45     10.59 o 
   1   6   3      216.93      226.63     18.41 o 
   2   6   3     1948.49     1895.88     44.27 o 
   3   6   3       59.33       52.75      8.85 o 
   4   6   3      226.95      236.26     17.62 o 
   5   6   3      135.28      131.11     11.13 o 
   6   6   3      417.22      457.86     23.10 o 
   7   6   3       43.96       40.43     10.23 o 
   8   6   3       22.56        9.45     10.82 o 
   9   6   3       21.42       30.32     13.53 o 
  10   6   3       66.08       73.93     33.33 o 
   0   7   3      528.00      502.61     47.70 o 
   1   7   3      229.97      226.89     20.58 o 
   2   7   3       95.23       87.18     18.37 o 
   3   7   3     1141.63     1136.30     32.26 o 
   4   7   3      245.46      256.93     19.45 o 
   5   7   3       53.02       56.27     13.54 o 
   6   7   3      156.61      165.00     16.13 o 
   7   7   3      104.52      100.79     13.06 o 
   8   7   3       95.46       90.25     15.42 o 
   9   7   3       13.21       14.85     16.17 o 
   1   8   3      528.76      595.78     28.20 o 
   2   8   3       26.89       15.57     11.29 o 
   3   8   3      161.94      130.82     18.91 o 
   4   8   3      106.27       93.57     16.80 o 
   5   8   3      240.46      337.66     23.49 o 
   6   8   3        4.01       11.70      7.87 o 
   7   8   3       54.11       38.03     14.14 o 
   8   8   3        7.72        3.47     10.29 o 
   0   9   3      718.38      729.06     49.05 o 
   1   9   3       87.87       63.46     14.11 o 
   2   9   3        8.58        9.02     11.95 o 
   3   9   3      200.88      167.28     22.19 o 
   4   9   3      327.52      395.92     27.61 o 
   5   9   3       30.51       15.85     12.46 o 
   6   9   3       33.58       40.17     12.72 o 
   7   9   3        9.49        3.54      9.55 o 
   1  10   3      144.37      209.15     33.12 o 
   2  10   3      115.10      134.97     18.64 o 
   3  10   3       56.45       62.48     16.42 o 
   4  10   3        3.54       14.55     11.70 o 
   5  10   3       62.75       32.67     14.64 o 
   6  10   3       42.15       26.23     12.49 o 
   0  11   3        8.31        8.27     15.80 o 
   1  11   3       63.08       74.70     19.98 o 
   2  11   3       12.82       20.38     15.03 o 
   3  11   3       52.25       40.54     19.97 o 
   4  11   3        2.64        0.91     13.93 o 
   0   0   4      733.65      565.14     21.58 o 
   2   0   4      136.38      135.41     15.64 o 
   4   0   4     9709.61     9903.91    348.36 o 
   6   0   4      168.36      138.72     12.02 o 
   8   0   4      560.51      618.24     23.07 o 
  10   0   4       26.08        4.91      5.91 o 
   1   1   4     2490.58     2480.20     29.45 o 
   2   1   4     2245.04     2157.80     25.06 o 
   3   1   4     2374.00     2510.19     54.25 o 
   4   1   4     1193.28     1247.81     22.15 o 
   5   1   4     1035.80      983.90     18.53 o 
   6   1   4      177.71      153.47      8.46 o 
   7   1   4      146.69      162.48     16.84 o 
   8   1   4       44.57       54.98      8.61 o 
   9   1   4      215.35      193.55     32.07 o 
  10   1   4       31.52       17.17      8.20 o 
  11   1   4       11.47        0.02      7.59 o 
   0   2   4      150.89      131.20     13.77 o 
   1   2   4     3279.92     3106.26     40.37 o 
   2   2   4     1277.33     1335.61     21.50 o 
   3   2   4     3226.78     3080.63     43.42 o 
   4   2   4       46.49       24.10      4.59 o 
   5   2   4      207.36      195.29      7.86 o 
   6   2   4        7.56        6.78      4.81 o 
   7   2   4      695.11      799.45     22.14 o 
   8   2   4      191.07      209.09     21.13 o 
   9   2   4       50.82       42.13      8.47 o 
  10   2   4       44.70       15.07      8.20 o 
  11   2   4       42.32       -1.92     10.71 o 
   1   3   4      448.23      449.55     12.83 o 
   2   3   4     7285.71     7213.65    108.78 o 
   3   3   4      304.22      300.84     15.09 o 
   4   3   4       49.04       57.70      5.76 o 
   5   3   4        8.77       11.79      4.79 o 
   6   3   4      906.95      981.46     28.16 o 
   7   3   4       13.75        7.87      6.04 o 
   8   3   4      416.25      417.88     44.06 o 
   9   3   4       15.02       12.45      7.64 o 
  10   3   4       66.33       25.73     16.24 o 
  11   3   4        3.22        6.76     14.85 o 
   0   4   4       32.15       31.94      8.95 o 
   1   4   4     2953.13     3108.89     52.59 o 
   2   4   4     1192.45     1218.30     24.95 o 
   3   4   4      511.67      461.06     13.37 o 
   4   4   4      561.61      581.23     16.89 o 
   5   4   4      295.90      300.99     15.33 o 
   6   4   4        6.36        8.73      7.42 o 
   7   4   4      191.92      186.89     18.33 o 
   8   4   4      320.72      449.78     41.94 o 
   9   4   4       37.01       35.81      9.57 o 
  10   4   4       32.13       19.87      9.61 o 
   1   5   4      634.42      594.55     19.49 o 
   2   5   4       10.75       13.21      7.03 o 
   3   5   4      756.44      743.08     21.60 o 
   4   5   4       79.59       82.49     12.26 o 
   5   5   4      656.60      634.96     20.39 o 
   6   5   4      154.58      151.24     13.01 o 
   7   5   4      240.65      223.33     15.42 o 
   8   5   4       46.46       28.64     10.93 o 
   9   5   4      195.28      234.90     38.06 o 
  10   5   4        7.25        2.96     13.27 o 
   0   6   4     1153.22     1117.62     46.08 o 
   1   6   4       30.29       29.23      9.62 o 
   2   6   4      279.98      258.02     17.99 o 
   3   6   4      139.09      152.26     15.76 o 
   4   6   4     1433.32     1539.70     41.94 o 
   5   6   4      165.26      156.22     16.50 o 
   6   6   4       63.56       67.74      9.81 o 
   7   6   4        9.21       10.26      7.86 o 
   8   6   4      140.63      152.65     24.15 o 
   9   6   4       16.99       -2.54      8.43 o 
  10   6   4       10.72       18.06     14.62 o 
   1   7   4      193.67      240.06     15.73 o 
   2   7   4      588.70      598.33     21.40 o 
   3   7   4      320.67      377.99     22.80 o 
   4   7   4       61.00       58.55     14.46 o 
   5   7   4      371.97      425.06     20.79 o 
   6   7   4      182.38      193.76     18.66 o 
   7   7   4       27.60       30.66     11.75 o 
   8   7   4        4.58       13.01     15.06 o 
   9   7   4       21.55        7.91     11.31 o 
   0   8   4      240.96      304.39     30.22 o 
   1   8   4      618.34      567.69     24.19 o 
   2   8   4       16.83        2.17     10.32 o 
   3   8   4      261.06      311.28     25.23 o 
   4   8   4        4.54        9.78      8.98 o 
   5   8   4      241.61      222.98     19.44 o 
   6   8   4       14.65       16.79     11.49 o 
   7   8   4      108.61      102.28     15.38 o 
   8   8   4        3.70        3.38      8.56 o 
   1   9   4       47.55       47.21     14.50 o 
   2   9   4      385.37      417.08     21.83 o 
   3   9   4      116.58      116.98     14.83 o 
   4   9   4       53.33       31.24     14.37 o 
   5   9   4       26.84       17.54     11.84 o 
   6   9   4      125.41      107.97     21.68 o 
   7   9   4        3.12        9.91     11.86 o 
   0  10   4      290.00      369.83     29.78 o 
   1  10   4      102.87      125.79     21.73 o 
   2  10   4       10.71       11.71     12.62 o 
   3  10   4       29.87       35.56     14.52 o 
   4  10   4       82.13       84.19     19.26 o 
   5  10   4       22.53       24.25     12.41 o 
   6  10   4        6.96       18.41     12.96 o 
   1  11   4       41.26       18.73     13.28 o 
   2  11   4        1.92        4.43     11.14 o 
   3  11   4       37.63       37.84     13.84 o 
   2   0   5     1442.65     1227.08     57.81 o 
   4   0   5     3034.43     3331.70    136.40 o 
   6   0   5     3456.42     3727.51    139.63 o 
   8   0   5      173.06      216.84     26.33 o 
  10   0   5       51.30       29.69     29.89 o 
   0   1   5      590.91      641.66     19.19 o 
   1   1   5     1542.89     1382.95     19.82 o 
   2   1   5       44.92       37.66      4.29 o 
   3   1   5     2857.19     2826.66     43.60 o 
   4   1   5     2223.98     2377.33     57.08 o 
   5   1   5      343.79      336.01     22.22 o 
   6   1   5      267.67      252.11     21.79 o 
   7   1   5      623.73      674.68     52.12 o 
   8   1   5       91.16       94.04     15.41 o 
   9   1   5       37.71       28.67      6.69 o 
  10   1   5       14.29        9.97      9.65 o 
  11   1   5       28.16       -0.08      8.96 o 
   1   2   5     1904.89     1879.20     25.36 o 
   2   2   5     1543.72     1546.43     20.58 o 
   3   2   5     2392.21     2424.39     62.82 o 
   4   2   5        4.72       11.46      3.30 o 
   5   2   5      420.67      403.13     15.61 o 
   6   2   5       58.29       62.88      7.18 o 
   7   2   5      139.41      147.32     16.95 o 
   8   2   5       18.42       19.18      5.81 o 
   9   2   5      151.84      189.74     17.29 o 
  10   2   5       31.10        1.70     12.72 o 
  11   2   5        5.15       -2.54     14.58 o 
   0   3   5    10191.67    10217.77    205.84 o 
   1   3   5       10.78       13.11      5.40 o 
   2   3   5      272.91      290.81      8.65 o 
   3   3   5      301.58      286.09     11.02 o 
   4   3   5      907.53      910.87     18.40 o 
   5   3   5       13.05        8.26      5.67 o 
   6   3   5       47.38       52.38      9.79 o 
   7   3   5       15.98       23.22      7.16 o 
   8   3   5      300.34      332.74     32.78 o 
   9   3   5        1.80        4.48      6.28 o 
  10   3   5       36.51       -0.52     10.60 o 
  11   3   5        0.94        3.69     11.96 o 
   1   4   5     2086.21     2116.49     35.24 o 
   2   4   5     1560.69     1500.08     29.26 o 
   3   4   5      571.48      514.19     16.43 o 
   4   4   5      186.40      172.93     14.86 o 
   5   4   5      305.96      330.32     13.50 o 
   6   4   5      215.02      235.30     11.26 o 
   7   4   5        3.37        3.12      5.06 o 
   8   4   5       56.15       58.10     12.45 o 
   9   4   5      145.47      156.33     26.19 o 
  10   4   5       27.43        1.54     13.26 o 
   0   5   5        8.07        9.34      9.25 o 
   1   5   5      456.89      417.41     13.82 o 
   2   5   5      108.84      110.21      9.13 o 
   3   5   5     1433.25     1436.43     32.89 o 
   4   5   5      459.24      503.46     18.59 o 
   5   5   5      225.17      247.73     15.28 o 
   6   5   5       13.03       26.17      8.06 o 
   7   5   5      494.41      500.00     45.26 o 
   8   5   5       11.20        8.97      6.84 o 
   9   5   5       30.07       22.47     10.17 o 
  10   5   5        1.01        5.43     13.54 o 
   1   6   5       69.72       55.71      9.10 o 
   2   6   5     1299.73     1299.89     34.02 o 
   3   6   5       19.42       24.91     12.97 o 
   4   6   5      219.24      226.08     19.43 o 
   5   6   5       42.93       50.44      8.09 o 
   6   6   5      537.51      613.00     24.52 o 
   7   6   5       14.59       -0.99      8.44 o 
   8   6   5       22.12       22.03      8.99 o 
   9   6   5       10.18        1.42     13.60 o 
   0   7   5      143.88      144.75     17.44 o 
   1   7   5      249.91      235.02     16.05 o 
   2   7   5        3.33       22.70     11.51 o 
   3   7   5      190.79      187.94     13.23 o 
   4   7   5      487.12      554.47     23.73 o 
   5   7   5      123.75      141.96     13.71 o 
   6   7   5       81.42       89.34     13.49 o 
   7   7   5      167.60      153.21     24.22 o 
   8   7   5       33.37       22.80     10.42 o 
   9   7   5        9.07       20.78     11.07 o 
   1   8   5      336.21      325.67     19.22 o 
   2   8   5        2.33        5.25     11.68 o 
   3   8   5      395.12      400.99     26.12 o 
   4   8   5       68.28       53.29     15.98 o 
   5   8   5      106.81      117.96     15.36 o 
   6   8   5       20.10        6.38      9.94 o 
   7   8   5        9.04        1.16     10.28 o 
   8   8   5        2.41        1.67      7.87 o 
   0   9   5      682.80      768.19     41.29 o 
   1   9   5       51.55       38.84     11.16 o 
   2   9   5        4.67        2.74     13.03 o 
   3   9   5       75.98       60.76     17.08 o 
   4   9   5      132.91      158.16     16.00 o 
   5   9   5       16.54       36.31     10.99 o 
   6   9   5       11.34        8.38     11.85 o 
   7   9   5       36.81       25.42     12.10 o 
   1  10   5      154.91      174.21     16.04 o 
   2  10   5      126.54      152.76     20.07 o 
   3  10   5        5.44       16.69     12.04 o 
   4  10   5        4.64       10.59     13.82 o 
   5  10   5       73.25       59.68     16.62 o 
   0  11   5        5.52       -4.04     15.93 o 
   1  11   5       33.61       33.28     13.02 o 
   2  11   5       13.86       24.34     12.90 o 
   3  11   5       50.78       65.34     19.74 o 
   0   0   6      471.57      506.28     28.11 o 
   2   0   6     1024.56     1147.77     28.01 o 
   4   0   6     3202.40     3267.16    134.29 o 
   6   0   6      444.36      427.88     53.98 o 
   8   0   6      831.98     1070.29     63.09 o 
   1   1   6      848.95      849.34     12.02 o 
   2   1   6     4461.81     4593.73     56.92 o 
   3   1   6     1044.85     1040.28     21.63 o 
   4   1   6       91.66      115.27     10.32 o 
   5   1   6      512.37      559.24     29.48 o 
   6   1   6       25.41       32.51     10.70 o 
   7   1   6      263.95      313.70     28.64 o 
   8   1   6       70.38       95.85     14.20 o 
   9   1   6      186.76      241.48     23.87 o 
  10   1   6        9.58        1.70     12.11 o 
  11   1   6        0.75        0.31     10.98 o 
   0   2   6     3914.66     4102.22     80.77 o 
   1   2   6     1696.56     1618.76     25.43 o 
   2   2   6      495.05      486.45     10.49 o 
   3   2   6     3039.31     3122.23     39.12 o 
   4   2   6        2.70        4.64      3.46 o 
   5   2   6      223.11      226.75     13.24 o 
   6   2   6      228.56      267.62     23.39 o 
   7   2   6      346.54      436.18     23.00 o 
   8   2   6      203.29      275.74     24.37 o 
   9   2   6       13.36       22.17     17.39 o 
  10   2   6       11.37        2.79      9.72 o 
  11   2   6       22.77       -1.80     12.51 o 
   1   3   6       40.10       44.31      6.08 o 
   2   3   6     7420.87     7507.83    103.87 o 
   3   3   6      463.45      460.48     11.53 o 
   4   3   6       65.71       77.92      7.64 o 
   5   3   6       90.59       91.70      9.66 o 
   6   3   6       37.46       21.12      4.58 o 
   7   3   6       19.03       13.82      5.71 o 
   8   3   6      235.43      290.64     28.68 o 
   9   3   6       25.77       20.36     13.60 o 
  10   3   6      125.02      128.73     81.08 o 
   0   4   6      606.24      541.20     20.75 o 
   1   4   6      869.62      905.43     16.39 o 
   2   4   6      232.12      262.67      9.43 o 
   3   4   6     1650.07     1754.46     34.12 o 
   4   4   6       67.85       68.34      9.12 o 
   5   4   6       92.64      122.68      9.62 o 
   6   4   6      111.98      106.10      9.55 o 
   7   4   6      139.24      104.53     13.61 o 
   8   4   6      520.37      682.91     35.75 o 
   9   4   6       13.25       30.21     10.33 o 
  10   4   6        6.11        3.54     11.82 o 
   1   5   6      460.49      440.52     15.27 o 
   2   5   6       23.26       20.33      6.82 o 
   3   5   6      416.23      396.60     17.18 o 
   4   5   6       30.46       42.00      9.98 o 
   5   5   6      328.44      354.26     16.86 o 
   6   5   6      288.55      324.08     30.60 o 
   7   5   6      325.48      325.37     19.74 o 
   8   5   6       12.43        5.63      5.19 o 
   9   5   6       93.60      100.01     35.10 o 
  10   5   6        0.83       21.31     13.96 o 
   0   6   6      290.90      253.93     20.73 o 
   1   6   6       95.96      119.35     11.74 o 
   2   6   6       14.32       20.73      6.98 o 
   3   6   6      226.80      260.46     13.44 o 
   4   6   6     1003.17     1079.64     31.00 o 
   5   6   6       42.02       49.23     10.44 o 
   6   6   6       38.51       28.96      9.77 o 
   7   6   6       57.33       42.70     13.43 o 
   8   6   6      159.34      135.37     39.86 o 
   9   6   6        6.01       27.02     20.32 o 
   1   7   6      131.16      171.09     12.47 o 
   2   7   6      755.94      768.46     25.46 o 
   3   7   6       38.45       43.84     12.97 o 
   4   7   6       47.85       51.56     11.70 o 
   5   7   6      403.33      478.66     24.25 o 
   6   7   6       61.38       55.56     15.91 o 
   7   7   6       68.24       59.00     12.06 o 
   8   7   6        1.04        3.63     10.91 o 
   0   8   6      460.55      470.75     51.54 o 
   1   8   6      544.12      508.18     21.49 o 
   2   8   6        4.95        6.50      9.29 o 
   3   8   6      455.27      477.17     24.31 o 
   4   8   6        0.54       -3.40      8.48 o 
   5   8   6       38.79       37.14     12.06 o 
   6   8   6        6.11        0.27     11.59 o 
   7   8   6        8.79       11.78      9.42 o 
   1   9   6        3.09       10.87     11.95 o 
   2   9   6      325.71      325.80     23.31 o 
   3   9   6       45.30       29.21     15.82 o 
   4   9   6        0.74       -6.64      9.85 o 
   5   9   6        8.03       -2.56     11.13 o 
   6   9   6       71.19       65.37     11.67 o 
   0  10   6      123.79      131.41     20.38 o 
   1  10   6       67.83       79.81     15.83 o 
   2  10   6        2.95       10.25     10.58 o 
   3  10   6       23.19       23.75     10.80 o 
   4  10   6       28.07       11.67     11.04 o 
   5  10   6       17.29       20.15     13.78 o 
   1  11   6       48.16       39.47     16.70 o 
   2  11   6        2.57       -9.02     12.40 o 
   2   0   7     3730.40     3460.23     69.93 o 
   4   0   7      787.60      795.97     41.51 o 
   6   0   7     1805.67     2259.50    129.01 o 
   8   0   7      158.04      150.26     46.79 o 
   0   1   7      406.03      458.27     11.80 o 
   1   1   7      615.94      558.18     11.39 o 
   2   1   7      224.06      230.62      7.04 o 
   3   1   7     1785.16     1812.37     33.13 o 
   4   1   7     1025.96     1074.28     39.87 o 
   5   1   7      162.18      169.76     23.86 o 
   6   1   7       87.11       89.98     13.17 o 
   7   1   7      581.03      721.52     42.11 o 
   8   1   7       13.95       16.33     12.85 o 
   9   1   7       25.63       46.58     19.10 o 
  10   1   7        9.03        2.37     15.87 o 
  11   1   7       15.85        0.33     12.04 o 
   1   2   7     1269.02     1181.48     18.75 o 
   2   2   7      249.67      242.20      9.97 o 
   3   2   7     1705.14     1709.71     22.82 o 
   4   2   7        1.20        5.62      4.23 o 
   5   2   7      198.07      220.63      9.97 o 
   6   2   7      125.43      176.96     23.94 o 
   7   2   7       39.22       50.92     18.10 o 
   8   2   7        8.09       15.18     10.45 o 
   9   2   7      134.34      162.72     29.02 o 
  10   2   7       20.05       12.63     14.32 o 
   0   3   7     3155.39     3090.72     63.63 o 
   1   3   7       26.46       29.41      6.72 o 
   2   3   7      176.86      162.77      8.50 o 
   3   3   7      213.88      206.79      9.34 o 
   4   3   7      832.32      904.86     16.18 o 
   5   3   7       51.52       51.13      4.72 o 
   6   3   7       57.78       41.67      4.83 o 
   7   3   7       20.10       25.71     11.91 o 
   8   3   7      376.88      487.98     33.24 o 
   9   3   7        8.42        5.24     15.29 o 
  10   3   7       20.25       10.76     11.95 o 
   1   4   7      649.26      635.59     17.41 o 
   2   4   7      815.22      807.32     21.34 o 
   3   4   7      556.12      584.04     16.25 o 
   4   4   7      218.60      253.78     13.71 o 
   5   4   7      305.34      285.67     15.32 o 
   6   4   7      193.13      199.03     18.91 o 
   7   4   7       56.74       64.38     11.66 o 
   8   4   7       60.56       56.41     16.95 o 
   9   4   7       60.53       55.89     16.58 o 
  10   4   7       11.65       24.55     24.89 o 
   0   5   7       63.39       55.53     10.50 o 
   1   5   7      440.49      447.15     13.96 o 
   2   5   7      136.28      156.90     11.22 o 
   3   5   7      867.53      900.75     29.91 o 
   4   5   7      289.16      281.73     14.44 o 
   5   5   7      280.47      281.06     14.12 o 
   6   5   7        4.98        9.44      6.22 o 
   7   5   7      353.80      418.50     33.92 o 
   8   5   7        3.17       10.31      9.04 o 
   9   5   7       10.24       24.25     13.69 o 
   1   6   7      124.06       94.35     10.99 o 
   2   6   7      629.25      643.58     21.02 o 
   3   6   7       59.02       59.85      8.52 o 
   4   6   7      155.53      165.03     15.41 o 
   5   6   7        8.43        7.26      8.68 o 
   6   6   7      516.73      551.55     34.56 o 
   7   6   7       17.20       12.91      7.48 o 
   8   6   7       14.31        3.18      9.55 o 
   9   6   7        2.71        3.14     25.18 o 
   0   7   7       31.17       30.66     13.42 o 
   1   7   7      190.83      203.76     15.45 o 
   2   7   7       15.44       16.70      9.25 o 
   3   7   7       79.13       73.73      8.91 o 
   4   7   7      392.82      429.09     23.73 o 
   5   7   7       80.65       52.94     11.63 o 
   6   7   7       13.59       30.36     13.83 o 
   7   7   7       94.31       54.42     13.55 o 
   8   7   7       20.92       30.90     13.96 o 
   1   8   7      460.66      485.57     25.49 o 
   2   8   7       26.73       29.36     11.13 o 
   3   8   7      241.39      270.37     16.23 o 
   4   8   7        0.75        3.68      6.72 o 
   5   8   7       88.67       81.83     16.20 o 
   6   8   7        7.02       -8.64     10.58 o 
   7   8   7        7.47        3.99      7.47 o 
   0   9   7      537.82      578.89     37.96 o 
   1   9   7        2.80       -1.53     10.89 o 
   2   9   7        3.11       10.10      9.15 o 
   3   9   7       30.66       32.72      9.51 o 
   4   9   7       78.40       58.03     12.93 o 
   5   9   7        3.10        3.13      9.06 o 
   6   9   7        3.09       -6.64     10.06 o 
   1  10   7       40.90       37.54     13.61 o 
   2  10   7      150.66      161.10     23.66 o 
   3  10   7        5.31        0.37     10.24 o 
   4  10   7        0.94        6.51      9.03 o 
   0  11   7        3.89        6.41     16.72 o 
   1  11   7       39.13       33.81     18.01 o 
   0   0   8     1267.83     1429.01     56.62 o 
   2   0   8       75.52       64.31      9.32 o 
   4   0   8     1940.62     2100.13    114.36 o 
   6   0   8      158.94      200.41     30.03 o 
   1   1   8      612.15      521.70     12.43 o 
   2   1   8     1746.44     1869.58     30.09 o 
   3   1   8      599.15      561.82     15.59 o 
   4   1   8      208.87      225.14     26.20 o 
   5   1   8      447.41      518.29     27.92 o 
   6   1   8      361.07      422.43     28.54 o 
   7   1   8      143.85      182.92     21.80 o 
   8   1   8       40.40       76.97     28.41 o 
   9   1   8      126.81      204.88     34.87 o 
  10   1   8        3.80      -15.64     38.21 o 
   0   2   8     2174.28     2158.06     44.45 o 
   1   2   8     1193.94     1176.40     19.44 o 
   2   2   8      336.46      300.63     12.01 o 
   3   2   8     1445.94     1446.36     25.43 o 
   4   2   8      308.11      329.46     13.32 o 
   5   2   8      123.99      155.08      8.90 o 
   6   2   8      176.66      235.61     26.03 o 
   7   2   8      206.76      259.49     24.47 o 
   8   2   8       52.35       81.40     14.51 o 
   9   2   8       40.76       72.60     24.20 o 
  10   2   8        1.76       11.45     18.99 o 
   1   3   8       25.88       31.44      6.55 o 
   2   3   8     2407.33     2458.17     38.73 o 
   3   3   8       58.65       57.11      5.81 o 
   4   3   8      554.89      568.95     15.76 o 
   5   3   8       24.11       13.99      7.86 o 
   6   3   8       81.89      108.11      8.58 o 
   7   3   8       19.00       10.39     10.20 o 
   8   3   8       64.48       91.50     17.18 o 
   9   3   8        5.89        6.02     18.53 o 
  10   3   8       59.36       43.99     23.92 o 
   0   4   8      599.91      550.05     23.02 o 
   1   4   8      510.13      498.00     13.66 o 
   2   4   8      277.77      261.81     13.30 o 
   3   4   8      606.38      648.53     18.43 o 
   4   4   8      461.77      495.52     13.78 o 
   5   4   8       83.12      114.21      6.92 o 
   6   4   8      102.70       81.71      7.48 o 
   7   4   8      213.59      231.74     27.93 o 
   8   4   8      113.12      108.98     29.53 o 
   9   4   8        6.75       14.84     15.18 o 
   1   5   8      594.21      542.70     17.98 o 
   2   5   8      153.97      170.05     11.35 o 
   3   5   8      759.33      762.18     19.84 o 
   4   5   8       20.32       29.34      6.89 o 
   5   5   8      215.79      260.60     11.55 o 
   6   5   8      103.55      101.92     10.33 o 
   7   5   8       62.55       32.66     11.47 o 
   8   5   8        1.10       -5.02      7.50 o 
   9   5   8       43.84       29.37     16.83 o 
   0   6   8      169.92      178.78     16.04 o 
   1   6   8       81.12       72.86      9.31 o 
   2   6   8       23.06       23.59      8.56 o 
   3   6   8      126.88      138.54     10.69 o 
   4   6   8      541.28      572.10     19.31 o 
   5   6   8       11.84        6.79      7.53 o 
   6   6   8       28.26       13.38      6.68 o 
   7   6   8       38.60       21.51      6.16 o 
   8   6   8      123.84      110.44     35.95 o 
   1   7   8       60.40       70.87     11.15 o 
   2   7   8      518.08      556.96     22.88 o 
   3   7   8       60.05       67.32     11.30 o 
   4   7   8       10.05        5.51      8.14 o 
   5   7   8      144.29      139.89     27.48 o 
   6   7   8       41.01       46.42     12.82 o 
   7   7   8       15.47       24.38     12.27 o 
   8   7   8       10.10        6.53     14.35 o 
   0   8   8      108.64      133.73     20.63 o 
   1   8   8      318.98      397.67     18.36 o 
   2   8   8        8.30       15.36      9.12 o 
   3   8   8      184.65      175.93     17.12 o 
   4   8   8        0.93       -1.99      9.36 o 
   5   8   8       24.56       32.40      7.60 o 
   6   8   8       10.58        3.04      7.22 o 
   7   8   8       22.03       23.73     12.80 o 
   1   9   8        0.18       -2.14      9.70 o 
   2   9   8      253.25      274.56     23.31 o 
   3   9   8       29.71       22.25     10.72 o 
   4   9   8        9.38        0.16      8.30 o 
   5   9   8        1.98       -3.73      8.07 o 
   0  10   8       28.81       38.06     20.72 o 
   1  10   8       29.29       25.23     10.55 o 
   2  10   8       10.47       18.55     12.96 o 
   3  10   8       33.05       12.15     12.31 o 
   2   0   9     2309.17     2357.73     54.93 o 
   4   0   9      723.80      721.27     67.05 o 
   6   0   9      622.96      881.63     54.44 o 
   8   0   9      128.50       86.78     48.44 o 
   0   1   9      404.19      407.53     15.70 o 
   1   1   9      359.79      343.56     10.54 o 
   2   1   9      200.41      188.59      7.86 o 
   3   1   9      841.68      853.01     36.91 o 
   4   1   9       67.23       88.06     18.50 o 
   5   1   9      273.20      304.44     37.48 o 
   6   1   9      207.87      226.75     23.23 o 
   7   1   9      187.22      274.68     26.06 o 
   8   1   9       70.95       97.01     28.44 o 
   9   1   9       11.91       14.59     12.67 o 
  10   1   9       13.58       27.06     45.20 o 
   1   2   9     1031.19     1001.03     17.79 o 
   2   2   9      419.46      434.72     11.18 o 
   3   2   9      566.08      576.90     14.83 o 
   4   2   9       23.50       26.37      6.34 o 
   5   2   9      233.62      271.62     18.28 o 
   6   2   9       12.87       27.42     14.23 o 
   7   2   9       73.55      139.40     18.76 o 
   8   2   9        4.65       14.80     12.36 o 
   9   2   9       83.83      121.20     23.36 o 
  10   2   9        4.75       12.45     21.31 o 
   0   3   9     2780.26     2845.11    117.94 o 
   1   3   9       57.80       64.18      7.30 o 
   2   3   9      829.66      785.50     17.91 o 
   3   3   9       58.43       51.47      6.47 o 
   4   3   9      479.17      481.72     21.26 o 
   5   3   9       24.69       28.59     10.55 o 
   6   3   9       31.87       36.75      9.11 o 
   7   3   9        2.43       14.20     15.62 o 
   8   3   9      206.09      351.34     30.92 o 
   9   3   9        3.30        9.55     15.64 o 
   1   4   9      406.61      379.66     15.71 o 
   2   4   9      715.70      731.40     19.52 o 
   3   4   9       17.27       27.15      6.86 o 
   4   4   9      328.64      335.03     12.05 o 
   5   4   9      300.29      296.39     13.30 o 
   6   4   9       26.25       23.95      8.62 o 
   7   4   9       73.59       80.37     10.30 o 
   8   4   9        4.24       -1.17     13.65 o 
   9   4   9       18.31       30.20     24.50 o 
   0   5   9       94.36      116.22     18.49 o 
   1   5   9      311.82      327.06     17.53 o 
   2   5   9      301.55      304.00     16.52 o 
   3   5   9      930.59     1008.72     29.81 o 
   4   5   9       63.26       70.06      8.73 o 
   5   5   9       91.47       85.05      9.97 o 
   6   5   9        8.41        2.47      4.16 o 
   7   5   9      170.93      182.73     44.56 o 
   8   5   9        5.12        9.73     14.23 o 
   9   5   9        7.73       19.89     15.67 o 
   1   6   9       77.34       61.07      8.81 o 
   2   6   9      495.11      490.14     18.65 o 
   3   6   9       27.39       21.37      8.67 o 
   4   6   9       57.51       47.26      8.78 o 
   5   6   9        4.58       -2.27      5.44 o 
   6   6   9      229.78      249.48     33.09 o 
   7   6   9       18.11        8.43     10.48 o 
   8   6   9       33.13       19.03     16.26 o 
   0   7   9      311.55      322.90     24.34 o 
   1   7   9      141.27      134.81     13.23 o 
   2   7   9        3.13       10.36      7.81 o 
   3   7   9       71.43       56.11     12.74 o 
   4   7   9       99.72       94.08     17.19 o 
   5   7   9       42.70       24.64      8.63 o 
   6   7   9       38.24       13.55      7.94 o 
   7   7   9       14.17        1.89      7.98 o 
   1   8   9      327.85      344.44     16.48 o 
   2   8   9       25.66       25.60     11.66 o 
   3   8   9       54.84       58.48     10.56 o 
   4   8   9       37.64       34.23     10.25 o 
   5   8   9       97.16       74.02     12.87 o 
   6   8   9        6.95        1.05      7.52 o 
   0   9   9      125.27      110.52     30.23 o 
   1   9   9        2.66        1.35      8.97 o 
   2   9   9       12.65       -8.32      8.32 o 
   3   9   9        0.44       14.26      9.48 o 
   4   9   9       59.02       37.51     11.42 o 
   5   9   9        1.81        5.99      8.21 o 
   1  10   9        5.98       15.43     11.56 o 
   2  10   9       86.42       57.29     15.24 o 
   0   0  10     1613.71     1632.39     74.37 o 
   2   0  10      374.91      394.12     21.26 o 
   4   0  10      306.44      331.73     32.34 o 
   6   0  10      292.07      430.12     63.88 o 
   8   0  10       72.47      114.82     33.06 o 
   1   1  10      598.99      536.04     13.82 o 
   2   1  10     1015.93     1076.25     21.42 o 
   3   1  10      340.14      311.28     13.88 o 
   4   1  10       67.43       68.29     30.32 o 
   5   1  10      327.88      397.17     31.97 o 
   6   1  10      309.40      400.15     26.29 o 
   7   1  10       27.05       28.26     27.60 o 
   8   1  10        1.49       -0.66     21.18 o 
   9   1  10       65.89      104.42     27.28 o 
   0   2  10      252.42      222.79     11.03 o 
   1   2  10     1027.41     1036.99     21.16 o 
   2   2  10       15.57       14.54      5.09 o 
   3   2  10      268.59      246.41     10.90 o 
   4   2  10      667.05      769.85     25.78 o 
   5   2  10      101.31      129.42     15.91 o 
   6   2  10       35.41       58.54     15.02 o 
   7   2  10      131.90      202.38     25.76 o 
   8   2  10       15.64       18.63     14.88 o 
   9   2  10       20.86       21.07     21.12 o 
   1   3  10      111.64       99.02      9.06 o 
   2   3  10      114.60      111.42      8.30 o 
   3   3  10       55.74       49.90      5.12 o 
   4   3  10       66.96       61.52      8.00 o 
   5   3  10       81.35       64.56      9.53 o 
   6   3  10      465.39      666.00     37.14 o 
   7   3  10       21.89       33.51     17.43 o 
   8   3  10       13.18       14.21     14.30 o 
   9   3  10        8.11       -9.76     23.54 o 
   0   4  10      732.40      688.50     37.65 o 
   1   4  10      103.14      134.18     10.66 o 
   2   4  10       46.00       48.46      6.03 o 
   3   4  10      276.16      279.35     11.95 o 
   4   4  10      553.37      544.36     21.00 o 
   5   4  10       76.69       64.32     12.55 o 
   6   4  10       10.05       12.68      7.35 o 
   7   4  10      178.55      282.17     24.81 o 
   8   4  10       11.21        3.37     11.83 o 
   9   4  10       10.35       16.23     24.55 o 
   1   5  10      270.54      269.46     14.87 o 
   2   5  10      292.80      284.57     14.01 o 
   3   5  10      484.67      468.10     21.89 o 
   4   5  10        8.16        9.15      5.61 o 
   5   5  10      119.12      143.97     16.41 o 
   6   5  10        8.48        4.03      8.86 o 
   7   5  10       24.95       25.27     11.66 o 
   8   5  10        2.31        2.77     17.67 o 
   0   6  10      369.16      338.41     27.08 o 
   1   6  10       27.90       24.20      7.63 o 
   2   6  10       74.63       53.95      9.99 o 
   3   6  10        5.37       10.16      7.13 o 
   4   6  10      211.23      230.72     24.61 o 
   5   6  10        2.97       -0.42      4.73 o 
   6   6  10       20.40       13.13     10.94 o 
   7   6  10       22.56       11.26     11.76 o 
   8   6  10       56.10       43.77     20.19 o 
   1   7  10       95.75       88.75     14.79 o 
   2   7  10      127.76      171.89     13.21 o 
   3   7  10       61.22       40.45      9.05 o 
   4   7  10       12.60       10.83      7.99 o 
   5   7  10       46.34       27.59      9.93 o 
   6   7  10       64.94       33.31     11.68 o 
   7   7  10        0.53        4.28     10.26 o 
   0   8  10       10.08        8.92     16.93 o 
   1   8  10       98.72       63.01     18.04 o 
   2   8  10        2.14        8.82      8.54 o 
   3   8  10      126.42      125.91     17.08 o 
   4   8  10       15.27       13.78      8.18 o 
   5   8  10       44.52       25.60      9.87 o 
   6   8  10        8.16        3.04     10.09 o 
   1   9  10       12.55       20.30     10.49 o 
   2   9  10      184.67      202.02     15.53 o 
   3   9  10        3.88       13.94     11.74 o 
   4   9  10       13.62       18.59     10.41 o 
   0  10  10        8.51        1.08     13.59 o 
   2   0  11     1180.41     1194.69    125.88 o 
   4   0  11      248.06      285.87     47.51 o 
   6   0  11      247.63      423.72     66.91 o 
   8   0  11       10.25       -3.76     20.13 o 
   0   1  11      485.10      484.47     23.28 o 
   1   1  11      474.70      463.92     14.04 o 
   2   1  11       11.71       13.34      6.06 o 
   3   1  11      225.84      222.46      9.98 o 
   4   1  11       40.02       71.44     15.23 o 
   5   1  11       90.94       89.79     16.36 o 
   6   1  11        5.11        6.00     12.10 o 
   7   1  11       71.26       78.91     24.21 o 
   8   1  11       21.48       29.98     14.38 o 
   9   1  11        6.34      -15.18     39.79 o 
   1   2  11      561.12      504.77     14.97 o 
   2   2  11      118.12      126.38      8.07 o 
   3   2  11       25.94       25.44      7.32 o 
   4   2  11       50.74       35.06      9.06 o 
   5   2  11      500.82      684.30     32.50 o 
   6   2  11       27.62       17.23     16.91 o 
   7   2  11       49.57       58.44     19.96 o 
   8   2  11        5.61       20.53     15.10 o 
   9   2  11       41.06       68.23     29.27 o 
   0   3  11      337.69      294.27     13.81 o 
   1   3  11       16.37       21.26      5.89 o 
   2   3  11      603.52      551.99     21.51 o 
   3   3  11       14.10       13.10      4.87 o 
   4   3  11      981.85     1158.68     31.87 o 
   5   3  11       14.95       15.32      6.77 o 
   6   3  11       25.99       37.66     19.95 o 
   7   3  11        0.66       -9.81     15.92 o 
   8   3  11       77.36      122.23     25.33 o 
   9   3  11        2.22       -0.75     22.10 o 
   1   4  11      223.52      188.97     11.88 o 
   2   4  11      188.34      223.79     11.26 o 
   3   4  11      165.47      168.81     20.04 o 
   4   4  11       18.28       14.31      3.65 o 
   5   4  11       88.16       80.59     15.57 o 
   6   4  11       63.96       53.29     11.22 o 
   7   4  11       29.21       32.42     16.66 o 
   8   4  11        7.22       -1.64     15.43 o 
   0   5  11      236.87      297.08     18.95 o 
   1   5  11      489.82      474.65     17.87 o 
   2   5  11       45.13       31.93      8.60 o 
   3   5  11      162.84      160.70     12.03 o 
   4   5  11        7.34       14.24      6.40 o 
   5   5  11       42.42       23.56      9.49 o 
   6   5  11        0.24        3.57      6.77 o 
   7   5  11       62.18       94.80     29.38 o 
   8   5  11       20.23       23.38     19.11 o 
   1   6  11       19.75        6.26      7.11 o 
   2   6  11      336.41      321.55     16.94 o 
   3   6  11        6.79        5.09      6.68 o 
   4   6  11       29.99       18.29      6.82 o 
   5   6  11        3.51        3.89      6.89 o 
   6   6  11       47.59       36.41     19.19 o 
   7   6  11        6.50       -2.55     13.47 o 
   0   7  11      313.81      333.08     29.72 o 
   1   7  11       69.39       66.38     13.48 o 
   2   7  11       19.37       14.88      6.91 o 
   3   7  11       25.53       19.29      8.72 o 
   4   7  11       37.66       25.85      9.37 o 
   5   7  11        5.91        4.25      9.19 o 
   6   7  11        8.06        0.46     10.16 o 
   1   8  11      139.04      112.06     27.53 o 
   2   8  11       33.57       25.21      9.89 o 
   3   8  11       44.69       35.55     11.25 o 
   4   8  11       11.03        6.62      7.11 o 
   5   8  11      106.39      101.43     27.43 o 
   0   9  11       13.80        2.30     11.54 o 
   1   9  11       18.70       20.84     12.79 o 
   2   9  11       17.74       33.45     10.71 o 
   3   9  11        3.95        9.40      8.33 o 
   0   0  12     2399.52     2499.44    116.08 o 
   2   0  12        8.75       16.15      9.21 o 
   4   0  12       38.97       43.22     28.77 o 
   6   0  12       18.47        1.06     17.22 o 
   8   0  12       51.25       92.72     31.61 o 
   1   1  12      427.79      423.34     14.82 o 
   2   1  12      215.21      205.62     16.14 o 
   3   1  12       77.84       67.75     13.97 o 
   4   1  12        4.90        2.74      2.78 o 
   5   1  12      208.21      325.54     23.97 o 
   6   1  12      153.71      206.51     22.39 o 
   7   1  12       12.14       16.96     15.74 o 
   8   1  12       10.59      -24.92     33.16 o 
   0   2  12      542.55      515.97     26.66 o 
   1   2  12      246.89      275.80     11.99 o 
   2   2  12        0.46        5.81      4.97 o 
   3   2  12      115.52      108.70     16.68 o 
   4   2  12      318.96      371.02     34.04 o 
   5   2  12      224.02      350.33     35.15 o 
   6   2  12       14.51       22.22     18.76 o 
   7   2  12       44.29       84.46     21.48 o 
   8   2  12        3.35       10.97     18.50 o 
   1   3  12        8.68       16.76      6.16 o 
   2   3  12       53.35       69.39      7.82 o 
   3   3  12        1.84       -3.53      4.30 o 
   4   3  12       27.65       16.76      6.32 o 
   5   3  12       16.02       13.53      8.27 o 
   6   3  12      245.29      419.51     40.98 o 
   7   3  12        1.82        8.67     11.89 o 
   8   3  12        4.40        7.73     16.98 o 
   0   4  12     1234.12     1234.93     45.08 o 
   1   4  12       53.98       36.74      6.37 o 
   2   4  12       28.31       24.54      5.44 o 
   3   4  12      182.13      175.11      9.70 o 
   4   4  12      187.73      191.42     21.76 o 
   5   4  12       25.30       15.18      7.94 o 
   6   4  12       18.52        7.93     13.69 o 
   7   4  12       95.29       97.21     38.00 o 
   8   4  12        4.48      -11.15     14.82 o 
   1   5  12      434.61      410.06     27.07 o 
   2   5  12      158.16      168.13     13.41 o 
   3   5  12       54.38       45.09      8.07 o 
   4   5  12        0.32        3.18      3.52 o 
   5   5  12      109.85      180.67     36.99 o 
   6   5  12        3.54       15.98     10.78 o 
   7   5  12        9.70       14.52     15.68 o 
   0   6  12      592.01      609.79     27.55 o 
   1   6  12       13.02        8.96      7.96 o 
   2   6  12       12.89        7.75      8.33 o 
   3   6  12        3.07        7.00      6.14 o 
   4   6  12       33.21       25.73      7.61 o 
   5   6  12        1.13       -0.43     10.26 o 
   6   6  12        5.33        2.15      8.47 o 
   1   7  12       77.17       62.37     11.88 o 
   2   7  12       29.77       34.81      9.08 o 
   3   7  12       13.24       14.63      6.95 o 
   4   7  12        2.75       -1.48      5.81 o 
   5   7  12       21.87        6.42     14.95 o 
   0   8  12       42.46       19.08     14.25 o 
   1   8  12       25.63        8.68      9.93 o 
   2   8  12        0.09       -2.79      7.51 o 
   3   8  12       47.31       33.17     11.13 o 
   4   8  12       13.92        8.80      8.72 o 
   2   0  13      484.16      406.64     54.78 o 
   4   0  13       31.39       34.71     19.34 o 
   8   0  13        3.04        8.78     23.82 o 
   0   1  13      295.73      287.40     17.04 o 
   1   1  13      392.59      368.62     17.06 o 
   2   1  13        4.58       10.69      5.08 o 
   3   1  13       33.53       35.78      5.46 o 
   4   1  13       48.45       27.71      9.35 o 
   5   1  13       42.03       55.50     19.51 o 
   6   1  13       23.91       37.28     22.04 o 
   7   1  13       21.21       32.53     42.50 o 
   8   1  13       10.49       46.72     28.71 o 
   1   2  13      208.73      218.31     10.97 o 
   2   2  13       25.26       37.91      6.84 o 
   3   2  13       31.17       26.03      6.05 o 
   4   2  13       12.17       16.23      7.66 o 
   5   2  13      292.26      363.72     31.56 o 
   6   2  13       32.71       41.74     23.01 o 
   7   2  13       10.37       17.57     17.62 o 
   8   2  13        0.67       13.91     16.29 o 
   0   3  13       87.30       80.39     15.49 o 
   1   3  13       54.27       43.17      9.39 o 
   2   3  13       97.69       74.87      9.65 o 
   3   3  13       19.53       17.36      5.73 o 
   4   3  13      546.17      741.48     35.35 o 
   5   3  13        8.75       12.51      6.50 o 
   6   3  13       12.54       12.63     18.13 o 
   7   3  13        7.44       23.58     19.54 o 
   1   4  13       25.90       18.86      6.43 o 
   2   4  13       40.71       43.71      6.18 o 
   3   4  13       90.00       77.22     10.95 o 
   4   4  13       23.26       16.95     10.02 o 
   5   4  13       56.23       41.10     18.21 o 
   6   4  13       66.54       75.11     26.39 o 
   7   4  13       19.91       13.43     16.46 o 
   0   5  13       52.61       39.63     10.28 o 
   1   5  13      172.81      154.68     16.61 o 
   2   5  13       71.23       45.61      7.31 o 
   3   5  13       73.94       57.99     12.88 o 
   4   5  13        4.18       13.84     10.10 o 
   5   5  13       20.82       16.16      9.86 o 
   6   5  13        0.69       -7.82     11.76 o 
   1   6  13       17.76        9.16      7.00 o 
   2   6  13      173.95      137.76     33.27 o 
   3   6  13        0.82        0.07      5.66 o 
   4   6  13        0.26        1.51     10.04 o 
   5   6  13        7.25        9.00      8.30 o 
   0   7  13      137.08       21.82     20.26 o 
   1   7  13       37.24       24.14     11.19 o 
   2   7  13        0.70        5.77      8.55 o 
   3   7  13       22.16       18.61      9.06 o 
   4   7  13       45.71       26.56     11.78 o 
   1   8  13       40.02       53.07     20.68 o 
   2   8  13       18.46       53.15     19.93 o 
   0   0  14      751.92      744.90     40.85 o 
   2   0  14       70.60       63.39     10.68 o 
   4   0  14       71.03       15.90      6.80 o 
   1   1  14      193.90      177.59      9.88 o 
   2   1  14      175.21      148.56     22.08 o 
   3   1  14       25.25       33.91      5.63 o 
   4   1  14       18.52       24.01     10.20 o 
   5   1  14      102.01      112.91     28.60 o 
   7   1  14        4.21       48.24     27.45 o 
   0   2  14       83.56       69.76     10.20 o 
   1   2  14       81.28       69.85     10.05 o 
   2   2  14        6.54       14.93      6.41 o 
   3   2  14       97.59      103.46     19.89 o 
   4   2  14      100.34      122.03     20.92 o 
   5   2  14       62.67       59.43     25.67 o 
   6   2  14       44.82       51.36     19.91 o 
   7   2  14       36.31       81.99     21.18 o 
   1   3  14        2.02       -2.46      7.05 o 
   2   3  14       28.87       32.19      7.12 o 
   3   3  14        8.10        1.18      4.58 o 
   4   3  14        1.86       10.42     12.63 o 
   5   3  14       13.91       49.54     16.18 o 
   6   3  14      187.79      335.00     30.63 o 
   7   3  14        6.01        1.14     12.93 o 
   0   4  14      200.50      222.33     18.73 o 
   1   4  14      116.13       82.30     15.66 o 
   2   4  14       15.99       13.22      6.78 o 
   3   4  14        9.82       15.05      6.25 o 
   4   4  14      117.25       88.65     39.32 o 
   5   4  14       40.34       41.51     19.15 o 
   6   4  14       20.63       10.56     13.94 o 
   1   5  14      177.78      177.97     15.56 o 
   2   5  14       58.11       58.66     13.58 o 
   3   5  14       69.21       48.62     20.39 o 
   4   5  14        7.37       12.55     12.49 o 
   5   5  14       43.40       49.98     15.28 o 
   0   6  14      292.64      282.13     21.06 o 
   1   6  14       19.45       13.42      6.38 o 
   2   6  14       26.97       12.92      6.76 o 
   3   6  14        9.14       -3.75      5.34 o 
   4   6  14       26.55       36.76     12.97 o 
   1   7  14       60.94       17.79     10.66 o 
   2   7  14       14.64        0.00      8.07 o 
   3   7  14        8.96       -1.27      8.67 o 
   2   0  15      167.54      114.11     38.06 o 
   4   0  15       55.28       61.50     24.35 o 
   6   0  15       38.51       56.82     20.32 o 
   0   1  15       95.20      106.85     11.52 o 
   1   1  15       49.33       50.54      7.24 o 
   2   1  15        4.97       13.50      7.31 o 
   3   1  15       79.14       74.92     17.11 o 
   4   1  15       18.86       54.30     17.60 o 
   5   1  15       32.57       77.28     19.67 o 
   6   1  15       30.77       11.16     14.16 o 
   1   2  15       64.33       69.57     10.04 o 
   2   2  15       33.53       32.87      7.04 o 
   3   2  15       21.23       24.60     13.94 o 
   4   2  15       12.88       -8.64     12.77 o 
   5   2  15      102.81      153.95     27.33 o 
   6   2  15       14.27       20.97     20.92 o 
   0   3  15      333.68      327.24     24.06 o 
   1   3  15        6.98       12.80      5.59 o 
   2   3  15      108.67       66.40     15.22 o 
   3   3  15        2.21        8.30     10.08 o 
   4   3  15       77.18      102.81     21.66 o 
   5   3  15        9.14        1.11     13.35 o 
   6   3  15        1.12       15.16     13.35 o 
   1   4  15       68.42       55.45      8.82 o 
   2   4  15       43.83       38.33     11.36 o 
   3   4  15       29.79       48.95     17.58 o 
   4   4  15       47.58       42.00     21.86 o 
   5   4  15       19.58       30.88     17.17 o 
   0   5  15       10.38        9.22      7.18 o 
   1   5  15       64.06       34.96      8.54 o 
   2   5  15       14.90       15.91     13.32 o 
   3   5  15       86.98       58.44     21.97 o 
   4   5  15        8.62        2.19      8.36 o 
   1   6  15       19.87        8.97      6.35 o 
   2   6  15       51.81       37.92     12.75 o 
   3   6  15        3.24       14.94     12.90 o 
   0   0  16       24.36       32.07     11.50 o 
   2   0  16        0.48        4.28     13.53 o 
   4   0  16      145.84      257.23     38.01 o 
   1   1  16       42.43       45.44      9.34 o 
   2   1  16       35.58       19.22      6.94 o 
   3   1  16       38.97       90.73     34.94 o 
   4   1  16       42.32       57.32     26.53 o 
   5   1  16       34.92       93.90     29.10 o 
   0   2  16       40.47       27.24     12.51 o 
   1   2  16       89.26       77.68     11.54 o 
   2   2  16       11.16       30.39      7.70 o 
   3   2  16       30.80       38.54     23.48 o 
   4   2  16        8.43       -4.18     20.57 o 
   5   2  16       16.54       47.22     18.34 o 
   1   3  16        0.51        1.33      8.57 o 
   2   3  16       79.76       98.70     20.76 o 
   3   3  16        8.03        7.27     12.82 o 
   4   3  16       29.14       40.74     24.29 o 
   0   4  16       23.15       31.08     11.65 o 
   1   4  16       34.00       31.26      9.31 o 
   2   4  16       16.67       12.81      7.85 o 
   3   4  16        9.40       -3.42     24.78 o 
   4   4  16       18.04       26.19     24.51 o 
   1   5  16       49.26       36.50     11.78 o 
   2   5  16       10.92       33.88     11.45 o 
   2   0  17       73.45       36.56     16.99 o 
   4   0  17       64.03       42.50     25.74 o 
   0   1  17       23.33       38.88     12.61 o 
   1   1  17       17.13       25.18      7.85 o 
   2   1  17        6.94       28.28      6.73 o 
   3   1  17       47.65       79.52     16.19 o 
   4   1  17       49.44      155.18     34.73 o 
   1   2  17       34.75       43.84      9.40 o 
   2   2  17        8.17        7.96     10.20 o 
   3   2  17       32.55       50.36     33.66 o 
   0   3  17       86.41       81.59     18.28 o 
   1   3  17        0.16       14.09      8.82 o 
   2   3  17        8.34       13.62     12.12 o 
   3   3  17        8.65       22.83     15.98 o 
   1   4  17       30.13       26.47      8.76 o 
   0   0  18       10.80       28.98     12.84 o 
   2   0  18        7.21        5.22     42.27 o 
   1   1  18        6.82       15.30      7.11 o 
   0   2  18       17.08        6.41     13.15 o 
                                                 
